# Supplementary material for: Histone H3K23-specific acetylation by MORF is coupled to H3K14 acylation
Source: Nat Commun. 2019 Oct 17;10:4724. doi: 10.1038/s41467-019-12551-5 (PMC6797804; doi:10.1038/s41467-019-12551-5)
Supplement: Supplementary file 4 — Supplementary Data 1 [file 41467_2019_12551_MOESM4_ESM.xls]

## Sheet: Mass spec analysis
	Accession Number	Molecular Weight	MOZ	MORF
Peregrin OS=Homo sapiens GN=BRPF1 PE=1 SV=2	P55201 (+2)	138 kDa	32	33
Histone acetyltransferase KAT6B OS=Homo sapiens GN=KAT6B PE=1 SV=3	Q8WYB5 (+1)	231 kDa	0	59
Histone acetyltransferase KAT6A OS=Homo sapiens GN=KAT6A PE=1 SV=2	Q92794	225 kDa	48	0
Chromatin modification-related protein MEAF6 OS=Homo sapiens GN=MEAF6 PE=1 SV=1	Q9HAF1 (+3)	22 kDa	0	3
Inhibitor of growth protein 4 OS=Homo sapiens GN=ING4 PE=1 SV=1	Q9UNL4 (+6)	29 kDa	0	2
Inhibitor of growth protein 5 OS=Homo sapiens GN=ING5 PE=1 SV=1	Q8WYH1 (+3)	29 kDa	2	2
