# Supplementary material for: Histone H3K23-specific acetylation by MORF is coupled to H3K14 acylation
Source: Nat Commun. 2019 Oct 17;10:4724. doi: 10.1038/s41467-019-12551-5 (PMC6797804; doi:10.1038/s41467-019-12551-5)
Supplement: Supplementary file 5 — Supplementary Data 2 [file 41467_2019_12551_MOESM5_ESM.xlsx]

## Sheet: Primers used for ChIP qPCR
Primers used for ChIP qPCR
name	sequences
RPSA F	AGAAAGCGGGCTAACATCCT
RPSA R	GCTGTGCTGTCACCACTTGT
MyoD F	cgcctgagcaaagtaaatgag
MyoD R	gatatagcggatggcgttg
Ext1 F	GGGAAAGGCATCCAGAGAAGG
Ext1 R	CGGGGTCCGCCATCTTCCCG
FOXP4 F	CGCACGGGACTCTGAGTGGTGCG
FOXP4 R	GGGAGGTCTGGGTGAGGAAA
p21 TSS F	CCCGGGCGGGGCGGTTGTATA
p21 TSS R	GCCTCGGTGCCTCGGCGAAT
HoxD13 F	AGAGACAATGGACTCTGCGG
HoxD13 R	TGAGGGGTTGTCCTTGGAA
mHoxA4 F	CGGGTCCTTTCGAGCCCTGTT
mHoxA4 R	GGCGCTGAGTCGTGGCGACC
mHoxA9 F	GCGTGCACTGGGTTCCACGA
mHoxA9 R	GGCAGCTCTGGCCGAACACC
mHoxA11 F	AGGAGAAGGGGTTCCTTCAA
mHoxA11 R	CTCCGCGGTTTGTCAATAAT
mHoxA10 F	TGGCCTCGACTTAACCTTCC
mHoxA10 R	AACAAACACCAAGCAAACAGAC
