# Supplementary material for: Histone H3K23-specific acetylation by MORF is coupled to H3K14 acylation
Source: Nat Commun. 2019 Oct 17;10:4724. doi: 10.1038/s41467-019-12551-5 (PMC6797804; doi:10.1038/s41467-019-12551-5)
Supplement: Supplementary file 6 — Supplementary Data 3 [file 41467_2019_12551_MOESM6_ESM.xlsx]

## Sheet: Supplementary dataset 3
Single marks	wild type	Suz12-/-	Ring1A1B-/-	Dnmt TKO	Average
K4me1	0.0115299	0.0196181	0.00482805	0.00402858	0.0100012
K4me2	0	0.000468165	0.000565611	0.00105932	0.000523274
K4me3	0.000662509	0	0	0.00093985	0.00040059
K4ac	0.00278651	0.00093633	0.00106123	0.00202941	0.00170337
R8me1	0.0298853	0.0258507	0.00208249	0	0.0144546
R8me2	0.00550897	0.00549959	0	0	0.00275214
K9me1	0.282533	0.252282	0.132451	0.110095	0.19434
K9me2	0.0483343	0.262394	0.0064065	0.0402845	0.0893549
K9me3	0.0959461	0.149051	0.0178014	0.011139	0.0684845
K9ac	0.0105215	0.00758577	0.0128079	0.0079666	0.00972043
K14me1	0.119733	0.11744	0.0596182	0.0384747	0.0838166
K14me2	0.000288351	0.00587828	0.00098118	0.0130105	0.00503959
K14me3	0.00456892	0.00470959	0.0024921	0.000992063	0.00319067
K14ac	0.112872	0.0986122	0.16419	0.0639431	0.109904
R17me1	0.00607805	0.010375	0.0114381	0.0142566	0.0105369
R17me2	0.00397813	0.00719436	0.00192991	0.0202335	0.00833396
K18me1	0.0108891	0.0112113	0.00736829	0.0170239	0.0116232
K18me2	0.000641458	0.00119026	0	0.00578881	0.00190513
K18me3	0.00194542	0.00121838	0.000553097	0	0.000929224
K18ac	0.0996884	0.0605452	0.0822026	0.0183154	0.0651879
K23me1	0.0129093	0.0055746	0.0056688	0.00578881	0.00748538
K23me2	0.0145875	0.00286024	0.0185005	0.00901205	0.0112401
K23me3	0.00971686	0.00265434	0.00450803	0.007766	0.00616131
K23ac	0.283838	0.207899	0.19475	0.176132	0.215655
R26me1	0.00986837	0.0115072	0.0375006	0.0480285	0.0267262
R26me2	0.00451482	0.00300055	0.0105474	0.0525351	0.0176495
K27me1	0.0999913	0.138094	0.0525326	0.0731109	0.0909321
K27me2	0.670631	0.079844	0.542373	0.435703	0.432138
K27me3	0.105196	0.0101546	0.168138	0.343861	0.156837
K27ac	0.0245369	0.0111473	0.0189181	0.00788547	0.0156219
K36me1	0.103678	0.202959	0.107753	0.0765058	0.122724
K36me2	0.686063	0.440529	0.346742	0.262746	0.43402
K36me3	0.0129625	0.0466196	0.00384945	0.00899008	0.0181054
K36ac	0	0.00495165	0	0.000992063	0.00148593
K37me1	0.0203042	0.0910434	0.00106362	0.00393108	0.0290856
K37me2	0.000288351	0.00110246	0	0	0.000347704
K37me3	0.000865801	0.000468165	0.000565611	0	0.000474894
K37ac	0	0	0	0	0
R40me1	0.000981594	0.00430882	0	0	0.0013226
R40me2	0.00300681	0.0194171	0	0	0.00560599
R42me1	0.0013347	0.00435976	0.00050813	0.00205139	0.00206349
R42me2	0.0014763	0.00647957	0.000993693	0	0.00223739
R49me1	0.000755273	0.000839582	0	0	0.000398714
R49me2	0.00277795	0.0055756	0.00436566	0.00103734	0.00343914
