# Supplementary material for: Histone H3K23-specific acetylation by MORF is coupled to H3K14 acylation
Source: Nat Commun. 2019 Oct 17;10:4724. doi: 10.1038/s41467-019-12551-5 (PMC6797804; doi:10.1038/s41467-019-12551-5)
Supplement: Supplementary file 7 — Supplementary Data 4 [file 41467_2019_12551_MOESM7_ESM.xlsx]

## Sheet: Supplementary dataset 4
Co-frequencies	wild type	Suz12-/-	Ring1A1B-/-	Dnmt TKO	Average
14ac.17me1	0.0019092	0.00093633	0.00792187	0.00193191	0.00317483
14ac.17me2	0.000641458	2.63e-05	0.000936212	0.00308873	0.00117317
14ac.18ac	0.0608998	0.0411904	0.055541	0.00716126	0.0411981
14ac.18me1	0.00141778	0.000394011	0.00103378	0.00209667	0.00123556
14ac.18me2	0.000288351	2.63e-05	0	9.4e-05	0.000102163
14ac.18me3	2.88e-05	2.63e-05	4.28e-05	0	2.4475e-05
14ac.23ac	0.0132037	0.00667224	0.0152049	0.00299124	0.00951803
14ac.23me1	0.0070144	0.00124786	0.00271557	9.4e-05	0.00276796
14ac.23me2	0.00291232	0.000984976	0.00102126	9.4e-05	0.00125314
14ac.23me3	0.00536877	0.00151012	0.00246811	0.00103734	0.00259609
14ac.26me1	0.003643	0.000970712	0.0203448	0.00105932	0.00650447
14ac.26me2	0.00150726	2.63e-05	0.00445915	9.4e-05	0.00152168
14ac.27ac	0.0004329	2.63e-05	0.00093633	9.4e-05	0.000372382
14ac.27me1	0.0182927	0.0201032	0.0201471	0.0101538	0.0171742
14ac.27me2	0.0727781	0.0154605	0.114066	0.0385256	0.0602075
14ac.27me3	0.00712142	0.00267642	0.0177973	0.00510988	0.00817625
14ac.36ac	2.88e-05	2.63e-05	0	9.4e-05	3.7275e-05
14ac.36me1	0.0090968	0.023459	0.0154356	9.4e-05	0.0120213
14ac.36me2	0.0669923	0.0286798	0.0423729	0.00408079	0.0355314
14ac.36me3	0.00163884	0.00382407	4.28e-05	9.4e-05	0.00139993
14ac.37me1	0.00280828	0.0110042	4.28e-05	9.4e-05	0.00348731
14ac.37me2	2.88e-05	2.63e-05	0	0	1.3775e-05
14ac.37me3	2.88e-05	0.000468165	4.28e-05	0	0.000134941
14ac.40me1	2.88e-05	2.63e-05	0	0	1.3775e-05
14ac.40me2	2.88e-05	0.00421808	0	0	0.00106172
14ac.42me1	2.88e-05	2.63e-05	4.28e-05	9.4e-05	4.7975e-05
14ac.42me2	2.88e-05	0.00075021	4.28e-05	0	0.000205452
14ac.49me1	2.88e-05	2.63e-05	0	0	1.3775e-05
14ac.49me2	2.88e-05	0.000815413	4.28e-05	9.4e-05	0.000245253
14ac.4ac	2.88e-05	2.63e-05	4.28e-05	9.4e-05	4.7975e-05
14ac.4me1	0.00371584	0.00868918	0.00252308	0.00202941	0.00423938
14ac.4me2	2.88e-05	0.000468165	4.28e-05	9.4e-05	0.000158441
14ac.4me3	2.88e-05	2.63e-05	0	9.4e-05	3.7275e-05
14ac.8me1	0.000610501	2.63e-05	0.00208249	0	0.000679823
14ac.8me2	0.00182963	0.00111611	0	0	0.000736434
14ac.9ac	0.000706214	0.000394011	0.00254565	9.4e-05	0.000934969
14ac.9me1	0.0246719	0.0221134	0.0266633	0.0072148	0.0201658
14ac.9me2	0.00576614	0.0362318	0.00208249	0.00317797	0.0118146
14ac.9me3	0.0145452	0.0126659	0.00388135	9.4e-05	0.00779662
14me1.17me1	2.88e-05	0.0011435	4.28e-05	9.4e-05	0.000327274
14me1.17me2	2.88e-05	2.63e-05	4.28e-05	9.4e-05	4.7975e-05
14me1.18ac	0.00512689	0.0024327	0.0049092	9.4e-05	0.0031407
14me1.18me1	0.00506497	0.00529431	0.00286623	0.00795966	0.0052963
14me1.18me2	2.88e-05	2.63e-05	0	9.4e-05	3.7275e-05
14me1.18me3	2.88e-05	2.63e-05	4.28e-05	0	2.4475e-05
14me1.23ac	0.0391797	0.0245535	0.00730402	0.00607996	0.0192793
14me1.23me1	0.000576702	0.00106403	0.000553097	9.4e-05	0.000571957
14me1.23me2	0.00158705	0.000262881	0.0110873	9.4e-05	0.00325781
14me1.23me3	0.00130725	2.63e-05	0.00050813	0.00093985	0.000695384
14me1.26me1	0.000610501	2.63e-05	4.28e-05	9.4e-05	0.0001934
14me1.26me2	2.88e-05	2.63e-05	4.28e-05	9.4e-05	4.7975e-05
14me1.27ac	0.000865801	0.000394011	0.010066	9.4e-05	0.00285496
14me1.27me1	0.00194225	0.00160344	4.28e-05	9.4e-05	0.000920622
14me1.27me2	0.110891	0.00922818	0.04513	0.0225251	0.0469437
14me1.27me3	0.00128598	2.63e-05	0.00103378	0.00599073	0.0020842
14me1.36ac	2.88e-05	2.63e-05	0	9.4e-05	3.7275e-05
14me1.36me1	2.88e-05	2.63e-05	4.28e-05	9.4e-05	4.7975e-05
14me1.36me2	0.119733	0.111963	0.0577103	0.0294255	0.0797079
14me1.36me3	2.88e-05	0.000722095	0.000437063	0.00105932	0.00056182
14me1.37me1	2.88e-05	2.63e-05	4.28e-05	9.4e-05	4.7975e-05
14me1.37me2	2.88e-05	2.63e-05	0	0	1.3775e-05
14me1.37me3	2.88e-05	2.63e-05	4.28e-05	0	2.4475e-05
14me1.40me1	2.88e-05	0.000262881	0	0	7.29203e-05
14me1.40me2	2.88e-05	2.63e-05	0	0	1.3775e-05
14me1.42me1	2.88e-05	0.000262881	4.28e-05	9.4e-05	0.00010712
14me1.42me2	2.88e-05	2.63e-05	4.28e-05	0	2.4475e-05
14me1.49me1	2.88e-05	2.63e-05	0	0	1.3775e-05
14me1.49me2	2.88e-05	2.63e-05	4.28e-05	9.4e-05	4.7975e-05
14me1.4ac	2.88e-05	2.63e-05	4.28e-05	9.4e-05	4.7975e-05
14me1.4me1	0.00212127	0.00215264	4.28e-05	0.00105932	0.00134401
14me1.4me2	2.88e-05	2.63e-05	4.28e-05	9.4e-05	4.7975e-05
14me1.4me3	2.88e-05	2.63e-05	0	9.4e-05	3.7275e-05
14me1.8me1	0.00131671	2.63e-05	4.28e-05	0	0.000346454
14me1.8me2	2.88e-05	2.63e-05	0	0	1.3775e-05
14me1.9ac	0.0024614	0.000984976	0.000936212	0.00199917	0.00159544
14me1.9me1	0.113624	0.109712	0.0568316	0.0333195	0.0783717
14me1.9me2	2.88e-05	0.00208744	4.28e-05	9.4e-05	0.00056326
14me1.9me3	2.88e-05	2.63e-05	0.000437063	9.4e-05	0.000146541
14me2.17me1	2.88e-05	2.63e-05	4.28e-05	9.4e-05	4.7975e-05
14me2.17me2	2.88e-05	2.63e-05	4.28e-05	9.4e-05	4.7975e-05
14me2.18ac	0.000288351	2.63e-05	4.28e-05	9.4e-05	0.000112863
14me2.18me1	2.88e-05	2.63e-05	4.28e-05	9.4e-05	4.7975e-05
14me2.18me2	2.88e-05	2.63e-05	0	9.4e-05	3.7275e-05
14me2.18me3	2.88e-05	2.63e-05	4.28e-05	0	2.4475e-05
14me2.23ac	0.000288351	2.63e-05	0.00098118	0.00209667	0.000848124
14me2.23me1	2.88e-05	2.63e-05	4.28e-05	9.4e-05	4.7975e-05
14me2.23me2	2.88e-05	2.63e-05	4.28e-05	9.4e-05	4.7975e-05
14me2.23me3	2.88e-05	2.63e-05	4.28e-05	0.00093985	0.000259438
14me2.26me1	2.88e-05	2.63e-05	4.28e-05	9.4e-05	4.7975e-05
14me2.26me2	2.88e-05	2.63e-05	4.28e-05	9.4e-05	4.7975e-05
14me2.27ac	2.88e-05	2.63e-05	4.28e-05	9.4e-05	4.7975e-05
14me2.27me1	2.88e-05	0.000656892	4.28e-05	9.4e-05	0.000205623
14me2.27me2	0.000288351	2.63e-05	4.28e-05	9.4e-05	0.000112863
14me2.27me3	2.88e-05	2.63e-05	0.00098118	0.0111308	0.00304178
14me2.36ac	2.88e-05	2.63e-05	0	9.4e-05	3.7275e-05
14me2.36me1	2.88e-05	0.00161239	4.28e-05	0.00412607	0.00145252
14me2.36me2	0.000288351	2.63e-05	4.28e-05	9.4e-05	0.000112863
14me2.36me3	2.88e-05	0.000262881	4.28e-05	0.00093985	0.000318583
14me2.37me1	2.88e-05	2.63e-05	4.28e-05	9.4e-05	4.7975e-05
14me2.37me2	2.88e-05	2.63e-05	0	0	1.3775e-05
14me2.37me3	2.88e-05	2.63e-05	4.28e-05	0	2.4475e-05
14me2.40me1	2.88e-05	2.63e-05	0	0	1.3775e-05
14me2.40me2	2.88e-05	2.63e-05	0	0	1.3775e-05
14me2.42me1	2.88e-05	2.63e-05	4.28e-05	9.4e-05	4.7975e-05
14me2.42me2	2.88e-05	0.000328084	4.28e-05	0	9.9921e-05
14me2.49me1	2.88e-05	2.63e-05	0	0	1.3775e-05
14me2.49me2	2.88e-05	2.63e-05	4.28e-05	9.4e-05	4.7975e-05
14me2.4ac	2.88e-05	2.63e-05	4.28e-05	9.4e-05	4.7975e-05
14me2.4me1	2.88e-05	0.000262881	4.28e-05	9.4e-05	0.00010712
14me2.4me2	2.88e-05	2.63e-05	4.28e-05	9.4e-05	4.7975e-05
14me2.4me3	2.88e-05	2.63e-05	0	9.4e-05	3.7275e-05
14me2.8me1	2.88e-05	2.63e-05	4.28e-05	0	2.4475e-05
14me2.8me2	2.88e-05	2.63e-05	0	0	1.3775e-05
14me2.9ac	2.88e-05	0.000525762	4.28e-05	0.00198413	0.000645372
14me2.9me1	2.88e-05	0.00301804	4.28e-05	9.4e-05	0.00079591
14me2.9me2	2.88e-05	2.63e-05	4.28e-05	9.4e-05	4.7975e-05
14me2.9me3	2.88e-05	2.63e-05	4.28e-05	9.4e-05	4.7975e-05
14me3.17me1	2.88e-05	2.63e-05	4.28e-05	9.4e-05	4.7975e-05
14me3.17me2	2.88e-05	2.63e-05	4.28e-05	9.4e-05	4.7975e-05
14me3.18ac	0.000950637	2.63e-05	0.000553097	9.4e-05	0.000406008
14me3.18me1	2.88e-05	2.63e-05	4.28e-05	9.4e-05	4.7975e-05
14me3.18me2	2.88e-05	2.63e-05	0	9.4e-05	3.7275e-05
14me3.18me3	2.88e-05	0.000468165	4.28e-05	0	0.000134941
14me3.23ac	0.000950637	0.000487329	0.00148943	9.4e-05	0.000755348
14me3.23me1	0.000353107	2.63e-05	4.28e-05	9.4e-05	0.000129052
14me3.23me2	0.0004329	2.63e-05	4.28e-05	9.4e-05	0.000149
14me3.23me3	2.88e-05	2.63e-05	4.28e-05	9.4e-05	4.7975e-05
14me3.26me1	2.88e-05	2.63e-05	4.28e-05	9.4e-05	4.7975e-05
14me3.26me2	2.88e-05	2.63e-05	4.28e-05	9.4e-05	4.7975e-05
14me3.27ac	0.0004329	2.63e-05	4.28e-05	9.4e-05	0.000149
14me3.27me1	2.88e-05	2.63e-05	4.28e-05	9.4e-05	4.7975e-05
14me3.27me2	0.00191215	2.63e-05	0.00150194	0.000992063	0.00110811
14me3.27me3	2.88e-05	2.63e-05	0.000553097	9.4e-05	0.000175549
14me3.36ac	2.88e-05	2.63e-05	0	9.4e-05	3.7275e-05
14me3.36me1	0.0004329	2.63e-05	4.28e-05	9.4e-05	0.000149
14me3.36me2	0.00225229	0.00189182	0.00150194	0.000992063	0.00165953
14me3.36me3	2.88e-05	2.63e-05	4.28e-05	9.4e-05	4.7975e-05
14me3.37me1	2.88e-05	2.63e-05	4.28e-05	9.4e-05	4.7975e-05
14me3.37me2	2.88e-05	2.63e-05	0	0	1.3775e-05
14me3.37me3	2.88e-05	2.63e-05	4.28e-05	0	2.4475e-05
14me3.40me1	2.88e-05	2.63e-05	0	0	1.3775e-05
14me3.40me2	2.88e-05	2.63e-05	0	0	1.3775e-05
14me3.42me1	2.88e-05	2.63e-05	4.28e-05	9.4e-05	4.7975e-05
14me3.42me2	2.88e-05	2.63e-05	4.28e-05	0	2.4475e-05
14me3.49me1	2.88e-05	2.63e-05	0	0	1.3775e-05
14me3.49me2	2.88e-05	2.63e-05	4.28e-05	9.4e-05	4.7975e-05
14me3.4ac	2.88e-05	2.63e-05	4.28e-05	9.4e-05	4.7975e-05
14me3.4me1	2.88e-05	2.63e-05	4.28e-05	9.4e-05	4.7975e-05
14me3.4me2	2.88e-05	2.63e-05	4.28e-05	9.4e-05	4.7975e-05
14me3.4me3	2.88e-05	2.63e-05	0	9.4e-05	3.7275e-05
14me3.8me1	2.88e-05	2.63e-05	4.28e-05	0	2.4475e-05
14me3.8me2	2.88e-05	2.63e-05	0	0	1.3775e-05
14me3.9ac	0.00113912	0.000468165	0.000565611	0.000992063	0.000791239
14me3.9me1	2.88e-05	2.63e-05	4.28e-05	9.4e-05	4.7975e-05
14me3.9me2	2.88e-05	0.000328084	4.28e-05	9.4e-05	0.000123421
14me3.9me3	0.0004329	0.00142366	4.28e-05	9.4e-05	0.00049834
17me1.14ac	0.0019092	0.00093633	0.00792187	0.00193191	0.00317483
17me1.14me1	2.88e-05	0.0011435	4.28e-05	9.4e-05	0.000327274
17me1.14me2	2.88e-05	2.63e-05	4.28e-05	9.4e-05	4.7975e-05
17me1.14me3	2.88e-05	2.63e-05	4.28e-05	9.4e-05	4.7975e-05
17me1.18ac	0.0014763	0.000468165	0.00176139	9.4e-05	0.000949965
17me1.18me1	2.88e-05	2.63e-05	4.28e-05	0.00105932	0.000289305
17me1.18me2	2.88e-05	2.63e-05	0	9.4e-05	3.7275e-05
17me1.18me3	2.88e-05	2.63e-05	4.28e-05	0	2.4475e-05
17me1.23ac	0.000322373	0.00198651	0.00103378	0.00205139	0.00134851
17me1.23me1	2.88e-05	2.63e-05	4.28e-05	9.4e-05	4.7975e-05
17me1.23me2	0.000340136	2.63e-05	4.28e-05	9.4e-05	0.000125809
17me1.23me3	2.88e-05	2.63e-05	4.28e-05	9.4e-05	4.7975e-05
17me1.26me1	0.00136577	2.63e-05	0.000428082	9.4e-05	0.000478539
17me1.26me2	2.88e-05	0.000394011	4.28e-05	9.4e-05	0.000139903
17me1.27ac	2.88e-05	0.000394011	4.28e-05	9.4e-05	0.000139903
17me1.27me1	0.0004329	0.000328084	0.00542722	9.4e-05	0.00157055
17me1.27me2	0.00366887	0.000262881	0.00558279	0.0111006	0.00515379
17me1.27me3	0.000610501	0.000262881	4.28e-05	0.00315599	0.00101804
17me1.36ac	2.88e-05	2.63e-05	0	9.4e-05	3.7275e-05
17me1.36me1	0.0004329	0.004065	0.00542722	9.4e-05	0.00250478
17me1.36me2	0.00503465	0.00180039	0.00238501	0.00292398	0.00303601
17me1.36me3	2.88e-05	0.000262881	4.28e-05	9.4e-05	0.00010712
17me1.37me1	2.88e-05	0.00118193	4.28e-05	9.4e-05	0.000336882
17me1.37me2	2.88e-05	2.63e-05	0	0	1.3775e-05
17me1.37me3	2.88e-05	2.63e-05	4.28e-05	0	2.4475e-05
17me1.40me1	2.88e-05	2.63e-05	0	0	1.3775e-05
17me1.40me2	2.88e-05	2.63e-05	0	0	1.3775e-05
17me1.42me1	2.88e-05	2.63e-05	4.28e-05	9.4e-05	4.7975e-05
17me1.42me2	2.88e-05	2.63e-05	4.28e-05	0	2.4475e-05
17me1.49me1	2.88e-05	2.63e-05	0	0	1.3775e-05
17me1.49me2	2.88e-05	2.63e-05	4.28e-05	9.4e-05	4.7975e-05
17me1.4ac	2.88e-05	2.63e-05	4.28e-05	9.4e-05	4.7975e-05
17me1.4me1	2.88e-05	0.000262881	4.28e-05	0.00093985	0.000318583
17me1.4me2	2.88e-05	2.63e-05	4.28e-05	9.4e-05	4.7975e-05
17me1.4me3	2.88e-05	2.63e-05	0	9.4e-05	3.7275e-05
17me1.8me1	0.00254273	0.002292	0.000468165	0	0.00132572
17me1.8me2	2.88e-05	2.63e-05	0	0	1.3775e-05
17me1.9ac	0.000610501	2.63e-05	0.000565611	9.4e-05	0.000324103
17me1.9me1	0.00228534	0.00267079	0.00148876	0.00603601	0.00312023
17me1.9me2	2.88e-05	0.0017729	4.28e-05	9.4e-05	0.000484624
17me1.9me3	2.88e-05	2.63e-05	4.28e-05	9.4e-05	4.7975e-05
17me2.14ac	0.000641458	2.63e-05	0.000936212	0.00308873	0.00117317
17me2.14me1	2.88e-05	2.63e-05	4.28e-05	9.4e-05	4.7975e-05
17me2.14me2	2.88e-05	2.63e-05	4.28e-05	9.4e-05	4.7975e-05
17me2.14me3	2.88e-05	2.63e-05	4.28e-05	9.4e-05	4.7975e-05
17me2.18ac	0.00121891	0.000656892	0.00050813	0.000992063	0.000843998
17me2.18me1	2.88e-05	2.63e-05	0.000565611	0.00193191	0.000638156
17me2.18me2	2.88e-05	2.63e-05	0	9.4e-05	3.7275e-05
17me2.18me3	2.88e-05	2.63e-05	4.28e-05	0	2.4475e-05
17me2.23ac	0.000786007	0.00154646	4.28e-05	0.00202941	0.00110117
17me2.23me1	2.88e-05	2.63e-05	4.28e-05	9.4e-05	4.7975e-05
17me2.23me2	2.88e-05	2.63e-05	4.28e-05	9.4e-05	4.7975e-05
17me2.23me3	2.88e-05	2.63e-05	4.28e-05	9.4e-05	4.7975e-05
17me2.26me1	2.88e-05	2.63e-05	4.28e-05	9.4e-05	4.7975e-05
17me2.26me2	0.000353107	2.63e-05	4.28e-05	9.4e-05	0.000129052
17me2.27ac	2.88e-05	2.63e-05	4.28e-05	9.4e-05	4.7975e-05
17me2.27me1	0.000353107	2.63e-05	4.28e-05	9.4e-05	0.000129052
17me2.27me2	0.00283901	0.00237781	0.00050813	0.00525265	0.0027444
17me2.27me3	2.88e-05	2.63e-05	0.000856164	0.00499866	0.00147748
17me2.36ac	2.88e-05	2.63e-05	0	9.4e-05	3.7275e-05
17me2.36me1	0.000353107	2.63e-05	4.28e-05	9.4e-05	0.000129052
17me2.36me2	0.00362502	0.00429912	0.000565611	0.0109742	0.00486599
17me2.36me3	2.88e-05	2.63e-05	4.28e-05	9.4e-05	4.7975e-05
17me2.37me1	2.88e-05	2.63e-05	4.28e-05	9.4e-05	4.7975e-05
17me2.37me2	2.88e-05	2.63e-05	0	0	1.3775e-05
17me2.37me3	2.88e-05	2.63e-05	4.28e-05	0	2.4475e-05
17me2.40me1	2.88e-05	2.63e-05	0	0	1.3775e-05
17me2.40me2	2.88e-05	2.63e-05	0	0	1.3775e-05
17me2.42me1	2.88e-05	2.63e-05	4.28e-05	9.4e-05	4.7975e-05
17me2.42me2	2.88e-05	2.63e-05	4.28e-05	0	2.4475e-05
17me2.49me1	2.88e-05	2.63e-05	0	0	1.3775e-05
17me2.49me2	2.88e-05	2.63e-05	4.28e-05	9.4e-05	4.7975e-05
17me2.4ac	2.88e-05	2.63e-05	4.28e-05	9.4e-05	4.7975e-05
17me2.4me1	2.88e-05	2.63e-05	4.28e-05	9.4e-05	4.7975e-05
17me2.4me2	2.88e-05	2.63e-05	4.28e-05	9.4e-05	4.7975e-05
17me2.4me3	2.88e-05	2.63e-05	0	9.4e-05	3.7275e-05
17me2.8me1	2.88e-05	2.63e-05	4.28e-05	0	2.4475e-05
17me2.8me2	0.000353107	2.63e-05	0	0	9.48518e-05
17me2.9ac	0.00211776	0.000839582	0.000428082	0.00105932	0.00111119
17me2.9me1	2.88e-05	0.00256716	4.28e-05	9.4e-05	0.000683189
17me2.9me2	2.88e-05	2.63e-05	4.28e-05	9.4e-05	4.7975e-05
17me2.9me3	2.88e-05	2.63e-05	4.28e-05	9.4e-05	4.7975e-05
18ac.14ac	0.0608998	0.0411904	0.055541	0.00716126	0.0411981
18ac.14me1	0.00512689	0.0024327	0.0049092	9.4e-05	0.0031407
18ac.14me2	0.000288351	2.63e-05	4.28e-05	9.4e-05	0.000112863
18ac.14me3	0.000950637	2.63e-05	0.000553097	9.4e-05	0.000406008
18ac.17me1	0.0014763	0.000468165	0.00176139	9.4e-05	0.000949965
18ac.17me2	0.00121891	0.000656892	0.00050813	0.000992063	0.000843998
18ac.23ac	0.0402537	0.0144157	0.0248586	0.00917002	0.0221745
18ac.23me1	0.00672605	0.00191788	0.00248845	9.4e-05	0.0028066
18ac.23me2	0.000353107	2.63e-05	0.000553097	9.4e-05	0.000256626
18ac.23me3	0.00131694	2.63e-05	4.28e-05	9.4e-05	0.000370009
18ac.26me1	0.00208471	0.000576701	0.00475333	0.00205139	0.00236653
18ac.26me2	0.00106139	2.63e-05	0.00407544	9.4e-05	0.00131428
18ac.27ac	0.00146149	2.63e-05	0.00093633	9.4e-05	0.000629529
18ac.27me1	0.0177248	0.0140455	0.00584542	0.00105932	0.00966876
18ac.27me2	0.0596002	0.00734339	0.0540725	0.013152	0.033542
18ac.27me3	0.00629159	0.00155136	0.0132599	0.00202941	0.00578306
18ac.36ac	2.88e-05	2.63e-05	0	9.4e-05	3.7275e-05
18ac.36me1	0.00996555	0.0111803	0.00253695	9.4e-05	0.00594419
18ac.36me2	0.0538712	0.0175939	0.0340183	0.00209667	0.026895
18ac.36me3	0.0008658	0.00128358	4.28e-05	9.4e-05	0.000571544
18ac.37me1	0.00239336	0.00571383	4.28e-05	9.4e-05	0.002061
18ac.37me2	2.88e-05	2.63e-05	0	0	1.3775e-05
18ac.37me3	2.88e-05	2.63e-05	4.28e-05	0	2.4475e-05
18ac.40me1	2.88e-05	2.63e-05	0	0	1.3775e-05
18ac.40me2	0.000340136	0.00127535	0	0	0.000403872
18ac.42me1	2.88e-05	2.63e-05	4.28e-05	9.4e-05	4.7975e-05
18ac.42me2	2.88e-05	0.000815413	4.28e-05	0	0.000221753
18ac.49me1	2.88e-05	2.63e-05	0	0	1.3775e-05
18ac.49me2	2.88e-05	0.000468165	0.00050813	9.4e-05	0.000274774
18ac.4ac	2.88e-05	2.63e-05	4.28e-05	9.4e-05	4.7975e-05
18ac.4me1	0.00324741	0.00469605	0.00205492	9.4e-05	0.00252309
18ac.4me2	2.88e-05	0.000468165	4.28e-05	9.4e-05	0.000158441
18ac.4me3	2.88e-05	2.63e-05	0	9.4e-05	3.7275e-05
18ac.8me1	0.000963608	0.000394011	0.000976295	0	0.000583478
18ac.8me2	0.00158705	0.00088134	0	0	0.000617098
18ac.9ac	2.88e-05	2.63e-05	0.00106123	9.4e-05	0.000302582
18ac.9me1	0.0233674	0.015153	0.0229989	0.00205139	0.0158927
18ac.9me2	0.00788892	0.0191489	0.00199756	9.4e-05	0.00728235
18ac.9me3	0.00714903	0.00350558	0.00195259	9.4e-05	0.0031753
18me1.14ac	0.00141778	0.000394011	0.00103378	0.00209667	0.00123556
18me1.14me1	0.00506497	0.00529431	0.00286623	0.00795966	0.0052963
18me1.14me2	2.88e-05	2.63e-05	4.28e-05	9.4e-05	4.7975e-05
18me1.14me3	2.88e-05	2.63e-05	4.28e-05	9.4e-05	4.7975e-05
18me1.17me1	2.88e-05	2.63e-05	4.28e-05	0.00105932	0.000289305
18me1.17me2	2.88e-05	2.63e-05	0.000565611	0.00193191	0.000638156
18me1.23ac	0.00229536	0.00332363	0.00250557	9.4e-05	0.00205464
18me1.23me1	0.00260476	0.000722095	0.000468165	0.00103734	0.00120809
18me1.23me2	0.00101562	0.000262881	4.28e-05	9.4e-05	0.000353824
18me1.23me3	0.000662509	2.63e-05	4.28e-05	9.4e-05	0.000206402
18me1.26me1	0.000610501	2.63e-05	4.28e-05	9.4e-05	0.0001934
18me1.26me2	2.88e-05	0.000576701	4.28e-05	9.4e-05	0.000185575
18me1.27ac	0.0010434	2.63e-05	4.28e-05	9.4e-05	0.000301625
18me1.27me1	0.00217186	0.00265361	0.000936212	9.4e-05	0.00146392
18me1.27me2	0.00510292	0.000262881	0.00247812	0.00397636	0.00295507
18me1.27me3	2.88e-05	2.63e-05	0.000553097	0.00209667	0.000676216
18me1.36ac	2.88e-05	2.63e-05	0	9.4e-05	3.7275e-05
18me1.36me1	0.0010434	0.000328084	0.00050813	9.4e-05	0.000493404
18me1.36me2	0.0095056	0.00637699	0.00483622	0.0109289	0.00791193
18me1.36me3	2.88e-05	2.63e-05	4.28e-05	0.00105932	0.000289305
18me1.37me1	0.0010434	2.63e-05	4.28e-05	9.4e-05	0.000301625
18me1.37me2	2.88e-05	2.63e-05	0	0	1.3775e-05
18me1.37me3	2.88e-05	2.63e-05	4.28e-05	0	2.4475e-05
18me1.40me1	2.88e-05	2.63e-05	0	0	1.3775e-05
18me1.40me2	2.88e-05	2.63e-05	0	0	1.3775e-05
18me1.42me1	2.88e-05	2.63e-05	4.28e-05	9.4e-05	4.7975e-05
18me1.42me2	2.88e-05	2.63e-05	4.28e-05	0	2.4475e-05
18me1.49me1	2.88e-05	2.63e-05	0	0	1.3775e-05
18me1.49me2	2.88e-05	2.63e-05	4.28e-05	9.4e-05	4.7975e-05
18me1.4ac	2.88e-05	0.000468165	4.28e-05	9.4e-05	0.000158441
18me1.4me1	0.000340136	0.000262881	4.28e-05	0.00103734	0.00042079
18me1.4me2	2.88e-05	2.63e-05	4.28e-05	9.4e-05	4.7975e-05
18me1.4me3	2.88e-05	2.63e-05	0	9.4e-05	3.7275e-05
18me1.8me1	2.88e-05	0.000468165	4.28e-05	0	0.000134941
18me1.8me2	2.88e-05	2.63e-05	0	0	1.3775e-05
18me1.9ac	0.00234737	0.000656892	0.000896247	0.00105932	0.00123996
18me1.9me1	0.00260498	0.00332436	0.00193002	0.00687836	0.00368443
18me1.9me2	0.0010434	0.000328084	4.28e-05	0.00105932	0.000618402
18me1.9me3	2.88e-05	2.63e-05	4.28e-05	9.4e-05	4.7975e-05
18me2.14ac	0.000288351	2.63e-05	0	9.4e-05	0.000102163
18me2.14me1	2.88e-05	2.63e-05	0	9.4e-05	3.7275e-05
18me2.14me2	2.88e-05	2.63e-05	0	9.4e-05	3.7275e-05
18me2.14me3	2.88e-05	2.63e-05	0	9.4e-05	3.7275e-05
18me2.17me1	2.88e-05	2.63e-05	0	9.4e-05	3.7275e-05
18me2.17me2	2.88e-05	2.63e-05	0	9.4e-05	3.7275e-05
18me2.23ac	2.88e-05	2.63e-05	0	0.00093985	0.000248738
18me2.23me1	2.88e-05	2.63e-05	0	9.4e-05	3.7275e-05
18me2.23me2	0.000641458	2.63e-05	0	9.4e-05	0.00019044
18me2.23me3	2.88e-05	2.63e-05	0	9.4e-05	3.7275e-05
18me2.26me1	2.88e-05	2.63e-05	0	9.4e-05	3.7275e-05
18me2.26me2	2.88e-05	2.63e-05	0	9.4e-05	3.7275e-05
18me2.27ac	2.88e-05	2.63e-05	0	9.4e-05	3.7275e-05
18me2.27me1	2.88e-05	2.63e-05	0	9.4e-05	3.7275e-05
18me2.27me2	0.000641458	2.63e-05	0	0.00093985	0.000401902
18me2.27me3	2.88e-05	2.63e-05	0	0.00296926	0.000756089
18me2.36ac	2.88e-05	2.63e-05	0	9.4e-05	3.7275e-05
18me2.36me1	2.88e-05	2.63e-05	0	9.4e-05	3.7275e-05
18me2.36me2	0.000641458	2.63e-05	0	9.4e-05	0.00019044
18me2.36me3	2.88e-05	2.63e-05	0	0.0018797	0.0004837
18me2.37me1	2.88e-05	2.63e-05	0	9.4e-05	3.7275e-05
18me2.37me2	2.88e-05	2.63e-05	0	0	1.3775e-05
18me2.37me3	2.88e-05	2.63e-05	0	0	1.3775e-05
18me2.40me1	2.88e-05	2.63e-05	0	0	1.3775e-05
18me2.40me2	2.88e-05	2.63e-05	0	0	1.3775e-05
18me2.42me1	2.88e-05	2.63e-05	0	9.4e-05	3.7275e-05
18me2.42me2	2.88e-05	2.63e-05	0	0	1.3775e-05
18me2.49me1	2.88e-05	2.63e-05	0	0	1.3775e-05
18me2.49me2	2.88e-05	2.63e-05	0	9.4e-05	3.7275e-05
18me2.4ac	2.88e-05	2.63e-05	0	9.4e-05	3.7275e-05
18me2.4me1	2.88e-05	2.63e-05	0	9.4e-05	3.7275e-05
18me2.4me2	2.88e-05	2.63e-05	0	9.4e-05	3.7275e-05
18me2.4me3	2.88e-05	2.63e-05	0	9.4e-05	3.7275e-05
18me2.8me1	2.88e-05	2.63e-05	0	0	1.3775e-05
18me2.8me2	2.88e-05	2.63e-05	0	0	1.3775e-05
18me2.9ac	0.000353107	2.63e-05	0	9.4e-05	0.000118352
18me2.9me1	2.88e-05	0.000796249	0	9.4e-05	0.000229762
18me2.9me2	2.88e-05	2.63e-05	0	9.4e-05	3.7275e-05
18me2.9me3	2.88e-05	2.63e-05	0	9.4e-05	3.7275e-05
18me3.14ac	2.88e-05	2.63e-05	4.28e-05	0	2.4475e-05
18me3.14me1	2.88e-05	2.63e-05	4.28e-05	0	2.4475e-05
18me3.14me2	2.88e-05	2.63e-05	4.28e-05	0	2.4475e-05
18me3.14me3	2.88e-05	0.000468165	4.28e-05	0	0.000134941
18me3.17me1	2.88e-05	2.63e-05	4.28e-05	0	2.4475e-05
18me3.17me2	2.88e-05	2.63e-05	4.28e-05	0	2.4475e-05
18me3.23ac	2.88e-05	2.63e-05	4.28e-05	0	2.4475e-05
18me3.23me1	2.88e-05	2.63e-05	4.28e-05	0	2.4475e-05
18me3.23me2	2.88e-05	2.63e-05	4.28e-05	0	2.4475e-05
18me3.23me3	2.88e-05	2.63e-05	4.28e-05	0	2.4475e-05
18me3.26me1	2.88e-05	2.63e-05	4.28e-05	0	2.4475e-05
18me3.26me2	2.88e-05	2.63e-05	4.28e-05	0	2.4475e-05
18me3.27ac	2.88e-05	2.63e-05	4.28e-05	0	2.4475e-05
18me3.27me1	2.88e-05	2.63e-05	4.28e-05	0	2.4475e-05
18me3.27me2	2.88e-05	2.63e-05	4.28e-05	0	2.4475e-05
18me3.27me3	2.88e-05	2.63e-05	4.28e-05	0	2.4475e-05
18me3.36ac	2.88e-05	0.000487329	0	0	0.000129032
18me3.36me1	2.88e-05	2.63e-05	4.28e-05	0	2.4475e-05
18me3.36me2	0.000981594	0.000468165	4.28e-05	0	0.00037314
18me3.36me3	2.88e-05	2.63e-05	4.28e-05	0	2.4475e-05
18me3.37me1	2.88e-05	2.63e-05	4.28e-05	0	2.4475e-05
18me3.37me2	2.88e-05	2.63e-05	0	0	1.3775e-05
18me3.37me3	2.88e-05	2.63e-05	4.28e-05	0	2.4475e-05
18me3.40me1	2.88e-05	2.63e-05	0	0	1.3775e-05
18me3.40me2	2.88e-05	2.63e-05	0	0	1.3775e-05
18me3.42me1	2.88e-05	2.63e-05	4.28e-05	0	2.4475e-05
18me3.42me2	2.88e-05	2.63e-05	4.28e-05	0	2.4475e-05
18me3.49me1	2.88e-05	2.63e-05	0	0	1.3775e-05
18me3.49me2	2.88e-05	2.63e-05	4.28e-05	0	2.4475e-05
18me3.4ac	2.88e-05	2.63e-05	4.28e-05	0	2.4475e-05
18me3.4me1	2.88e-05	2.63e-05	4.28e-05	0	2.4475e-05
18me3.4me2	2.88e-05	2.63e-05	4.28e-05	0	2.4475e-05
18me3.4me3	2.88e-05	2.63e-05	0	0	1.3775e-05
18me3.8me1	2.88e-05	2.63e-05	4.28e-05	0	2.4475e-05
18me3.8me2	2.88e-05	2.63e-05	0	0	1.3775e-05
18me3.9ac	2.88e-05	0.000468165	4.28e-05	0	0.000134941
18me3.9me1	2.88e-05	2.63e-05	4.28e-05	0	2.4475e-05
18me3.9me2	2.88e-05	2.63e-05	4.28e-05	0	2.4475e-05
18me3.9me3	2.88e-05	2.63e-05	4.28e-05	0	2.4475e-05
23ac.14ac	0.0132037	0.00667224	0.0152049	0.00299124	0.00951803
23ac.14me1	0.0391797	0.0245535	0.00730402	0.00607996	0.0192793
23ac.14me2	0.000288351	2.63e-05	0.00098118	0.00209667	0.000848124
23ac.14me3	0.000950637	0.000487329	0.00148943	9.4e-05	0.000755348
23ac.17me1	0.000322373	0.00198651	0.00103378	0.00205139	0.00134851
23ac.17me2	0.000786007	0.00154646	4.28e-05	0.00202941	0.00110117
23ac.18ac	0.0402537	0.0144157	0.0248586	0.00917002	0.0221745
23ac.18me1	0.00229536	0.00332363	0.00250557	9.4e-05	0.00205464
23ac.18me2	2.88e-05	2.63e-05	0	0.00093985	0.000248738
23ac.18me3	2.88e-05	2.63e-05	4.28e-05	0	2.4475e-05
23ac.26me1	0.00152831	0.00088134	0.0104318	0.00490117	0.00443565
23ac.26me2	0.00154128	0.00162157	0.000935071	0.00805716	0.00303877
23ac.27ac	0.00983823	0.00408489	0.00250569	9.4e-05	0.0041307
23ac.27me1	0.0298471	0.0358415	0.0106974	0.00602775	0.0206034
23ac.27me2	0.182452	0.00641467	0.11602	0.094544	0.0998577
23ac.27me3	0.0265989	2.63e-05	0.0517132	0.0562367	0.0336438
23ac.36ac	2.88e-05	2.63e-05	0	9.4e-05	3.7275e-05
23ac.36me1	0.0248392	0.0498744	0.0273104	0.00501371	0.0267594
23ac.36me2	0.180004	0.0970202	0.0668843	0.0355041	0.0948532
23ac.36me3	0.0051381	0.0158146	0.001939	0.00199917	0.00622271
23ac.37me1	0.0034445	0.0204768	4.28e-05	0.000992063	0.00623904
23ac.37me2	0.000288351	2.63e-05	0	0	7.86627e-05
23ac.37me3	0.0008658	2.63e-05	0.000565611	0	0.000364428
23ac.40me1	2.88e-05	0.000262881	0	0	7.29203e-05
23ac.40me2	0.000322373	0.00449336	0	0	0.00120393
23ac.42me1	2.88e-05	2.63e-05	4.28e-05	9.4e-05	4.7975e-05
23ac.42me2	0.000865801	0.00124786	0.000993693	0	0.000776838
23ac.49me1	0.000755273	2.63e-05	0	0	0.000195393
23ac.49me2	0.00277795	0.00217387	0.00193889	0.00103734	0.00198201
23ac.4ac	2.88e-05	2.63e-05	4.28e-05	9.4e-05	4.7975e-05
23ac.4me1	0.00392289	0.00374388	0.00195747	9.4e-05	0.00242956
23ac.4me2	2.88e-05	2.63e-05	0.000565611	0.00105932	0.000420008
23ac.4me3	0.000662509	2.63e-05	0	0.00093985	0.000407165
23ac.8me1	0.00139651	0.00197828	4.28e-05	0	0.000854397
23ac.8me2	0.000786008	0.00156168	0	0	0.000586921
23ac.9ac	2.88e-05	2.63e-05	0.00106123	9.4e-05	0.000302582
23ac.9me1	0.0802453	0.0559569	0.0217815	0.0242676	0.0455628
23ac.9me2	0.0117536	0.0660185	0.00103378	0.00291704	0.0204307
23ac.9me3	0.0130453	0.0078072	0.000468165	0.00103734	0.0055895
23me1.14ac	0.0070144	0.00124786	0.00271557	9.4e-05	0.00276796
23me1.14me1	0.000576702	0.00106403	0.000553097	9.4e-05	0.000571957
23me1.14me2	2.88e-05	2.63e-05	4.28e-05	9.4e-05	4.7975e-05
23me1.14me3	0.000353107	2.63e-05	4.28e-05	9.4e-05	0.000129052
23me1.17me1	2.88e-05	2.63e-05	4.28e-05	9.4e-05	4.7975e-05
23me1.17me2	2.88e-05	2.63e-05	4.28e-05	9.4e-05	4.7975e-05
23me1.18ac	0.00672605	0.00191788	0.00248845	9.4e-05	0.0028066
23me1.18me1	0.00260476	0.000722095	0.000468165	0.00103734	0.00120809
23me1.18me2	2.88e-05	2.63e-05	0	9.4e-05	3.7275e-05
23me1.18me3	2.88e-05	2.63e-05	4.28e-05	0	2.4475e-05
23me1.26me1	2.88e-05	2.63e-05	4.28e-05	9.4e-05	4.7975e-05
23me1.26me2	2.88e-05	2.63e-05	4.28e-05	9.4e-05	4.7975e-05
23me1.27ac	0.0010434	2.63e-05	4.28e-05	9.4e-05	0.000301625
23me1.27me1	0.00647468	0.00105018	0.00197193	9.4e-05	0.0023977
23me1.27me2	0.00229558	2.63e-05	0.00177037	9.4e-05	0.00104656
23me1.27me3	2.88e-05	0.000468165	0.000468165	0.00578881	0.00168848
23me1.36ac	2.88e-05	2.63e-05	0	9.4e-05	3.7275e-05
23me1.36me1	0.00313043	0.000328084	0.00129323	9.4e-05	0.00121143
23me1.36me2	0.00884602	0.00301972	0.00343924	9.4e-05	0.00384974
23me1.36me3	2.88e-05	2.63e-05	4.28e-05	9.4e-05	4.7975e-05
23me1.37me1	0.00136577	0.000328084	4.28e-05	9.4e-05	0.000457664
23me1.37me2	2.88e-05	2.63e-05	0	0	1.3775e-05
23me1.37me3	2.88e-05	2.63e-05	4.28e-05	0	2.4475e-05
23me1.40me1	2.88e-05	2.63e-05	0	0	1.3775e-05
23me1.40me2	2.88e-05	2.63e-05	0	0	1.3775e-05
23me1.42me1	2.88e-05	2.63e-05	4.28e-05	9.4e-05	4.7975e-05
23me1.42me2	2.88e-05	2.63e-05	4.28e-05	0	2.4475e-05
23me1.49me1	2.88e-05	2.63e-05	0	0	1.3775e-05
23me1.49me2	2.88e-05	2.63e-05	4.28e-05	9.4e-05	4.7975e-05
23me1.4ac	2.88e-05	2.63e-05	4.28e-05	9.4e-05	4.7975e-05
23me1.4me1	0.000288351	0.000262881	4.28e-05	9.4e-05	0.000172008
23me1.4me2	2.88e-05	2.63e-05	4.28e-05	9.4e-05	4.7975e-05
23me1.4me3	2.88e-05	2.63e-05	0	9.4e-05	3.7275e-05
23me1.8me1	2.88e-05	2.63e-05	4.28e-05	0	2.4475e-05
23me1.8me2	2.88e-05	2.63e-05	0	0	1.3775e-05
23me1.9ac	0.00125196	0.000394011	0.000468165	9.4e-05	0.000552034
23me1.9me1	0.00446121	0.00158979	0.00142722	9.4e-05	0.00189306
23me1.9me2	0.00136577	0.00105913	4.28e-05	9.4e-05	0.000640426
23me1.9me3	2.88e-05	2.63e-05	0.00050813	9.4e-05	0.000164307
23me2.14ac	0.00291232	0.000984976	0.00102126	9.4e-05	0.00125314
23me2.14me1	0.00158705	0.000262881	0.0110873	9.4e-05	0.00325781
23me2.14me2	2.88e-05	2.63e-05	4.28e-05	9.4e-05	4.7975e-05
23me2.14me3	0.0004329	2.63e-05	4.28e-05	9.4e-05	0.000149
23me2.17me1	0.000340136	2.63e-05	4.28e-05	9.4e-05	0.000125809
23me2.17me2	2.88e-05	2.63e-05	4.28e-05	9.4e-05	4.7975e-05
23me2.18ac	0.000353107	2.63e-05	0.000553097	9.4e-05	0.000256626
23me2.18me1	0.00101562	0.000262881	4.28e-05	9.4e-05	0.000353824
23me2.18me2	0.000641458	2.63e-05	0	9.4e-05	0.00019044
23me2.18me3	2.88e-05	2.63e-05	4.28e-05	0	2.4475e-05
23me2.26me1	0.000693243	2.63e-05	4.28e-05	9.4e-05	0.000214086
23me2.26me2	0.000353107	0.000394011	4.28e-05	9.4e-05	0.000220979
23me2.27ac	0.00585659	0.000468165	0.0159753	0.00093985	0.00580999
23me2.27me1	2.88e-05	2.63e-05	4.28e-05	9.4e-05	4.7975e-05
23me2.27me2	0.00779801	0.00164187	0.00157436	0.00209667	0.00327773
23me2.27me3	0.000932873	2.63e-05	0.00095079	0.00493819	0.00171204
23me2.36ac	2.88e-05	2.63e-05	0	9.4e-05	3.7275e-05
23me2.36me1	2.88e-05	2.63e-05	0.000553097	9.4e-05	0.000175549
23me2.36me2	0.0136546	0.00171602	0.0169966	0.00105932	0.00835664
23me2.36me3	2.88e-05	2.63e-05	4.28e-05	0.00103734	0.000283811
23me2.37me1	2.88e-05	2.63e-05	4.28e-05	9.4e-05	4.7975e-05
23me2.37me2	2.88e-05	2.63e-05	0	0	1.3775e-05
23me2.37me3	2.88e-05	2.63e-05	4.28e-05	0	2.4475e-05
23me2.40me1	2.88e-05	2.63e-05	0	0	1.3775e-05
23me2.40me2	2.88e-05	2.63e-05	0	0	1.3775e-05
23me2.42me1	2.88e-05	2.63e-05	4.28e-05	9.4e-05	4.7975e-05
23me2.42me2	2.88e-05	2.63e-05	4.28e-05	0	2.4475e-05
23me2.49me1	2.88e-05	2.63e-05	0	0	1.3775e-05
23me2.49me2	2.88e-05	2.63e-05	4.28e-05	9.4e-05	4.7975e-05
23me2.4ac	2.88e-05	2.63e-05	4.28e-05	9.4e-05	4.7975e-05
23me2.4me1	0.000340136	0.000262881	4.28e-05	9.4e-05	0.000184954
23me2.4me2	2.88e-05	2.63e-05	4.28e-05	9.4e-05	4.7975e-05
23me2.4me3	2.88e-05	2.63e-05	0	9.4e-05	3.7275e-05
23me2.8me1	0.00127301	2.63e-05	4.28e-05	0	0.000335527
23me2.8me2	0.000322373	2.63e-05	0	0	8.71682e-05
23me2.9ac	0.00141243	0.000262881	4.28e-05	9.4e-05	0.000453027
23me2.9me1	0.00389344	0.000262881	0.0150701	0.00093985	0.00504157
23me2.9me2	2.88e-05	2.63e-05	0.000553097	9.4e-05	0.000175549
23me2.9me3	0.0062097	0.00184715	0.00148943	9.4e-05	0.00241007
23me3.14ac	0.00536877	0.00151012	0.00246811	0.00103734	0.00259609
23me3.14me1	0.00130725	2.63e-05	0.00050813	0.00093985	0.000695384
23me3.14me2	2.88e-05	2.63e-05	4.28e-05	0.00093985	0.000259438
23me3.14me3	2.88e-05	2.63e-05	4.28e-05	9.4e-05	4.7975e-05
23me3.17me1	2.88e-05	2.63e-05	4.28e-05	9.4e-05	4.7975e-05
23me3.17me2	2.88e-05	2.63e-05	4.28e-05	9.4e-05	4.7975e-05
23me3.18ac	0.00131694	2.63e-05	4.28e-05	9.4e-05	0.000370009
23me3.18me1	0.000662509	2.63e-05	4.28e-05	9.4e-05	0.000206402
23me3.18me2	2.88e-05	2.63e-05	0	9.4e-05	3.7275e-05
23me3.18me3	2.88e-05	2.63e-05	4.28e-05	0	2.4475e-05
23me3.26me1	0.000340136	2.63e-05	4.28e-05	9.4e-05	0.000125809
23me3.26me2	2.88e-05	2.63e-05	4.28e-05	9.4e-05	4.7975e-05
23me3.27ac	2.88e-05	2.63e-05	4.28e-05	9.4e-05	4.7975e-05
23me3.27me1	0.000288351	0.000722095	4.28e-05	9.4e-05	0.000286811
23me3.27me2	0.00389096	2.63e-05	0.000976295	0.00197719	0.00171769
23me3.27me3	0.00385268	0.000394011	0.0025954	0.00202941	0.00221788
23me3.36ac	2.88e-05	0.000394011	0	9.4e-05	0.000129203
23me3.36me1	0.000340136	2.63e-05	4.28e-05	9.4e-05	0.000125809
23me3.36me2	0.00437565	0.000487329	0.00050813	0.0018797	0.0018127
23me3.36me3	2.88e-05	2.63e-05	4.28e-05	9.4e-05	4.7975e-05
23me3.37me1	2.88e-05	2.63e-05	4.28e-05	9.4e-05	4.7975e-05
23me3.37me2	2.88e-05	0.000262881	0	0	7.29203e-05
23me3.37me3	2.88e-05	2.63e-05	4.28e-05	0	2.4475e-05
23me3.40me1	2.88e-05	2.63e-05	0	0	1.3775e-05
23me3.40me2	2.88e-05	2.63e-05	0	0	1.3775e-05
23me3.42me1	2.88e-05	2.63e-05	4.28e-05	9.4e-05	4.7975e-05
23me3.42me2	2.88e-05	2.63e-05	4.28e-05	0	2.4475e-05
23me3.49me1	2.88e-05	2.63e-05	0	0	1.3775e-05
23me3.49me2	2.88e-05	2.63e-05	4.28e-05	9.4e-05	4.7975e-05
23me3.4ac	2.88e-05	2.63e-05	4.28e-05	9.4e-05	4.7975e-05
23me3.4me1	0.000644745	2.63e-05	4.28e-05	9.4e-05	0.000201961
23me3.4me2	2.88e-05	2.63e-05	4.28e-05	9.4e-05	4.7975e-05
23me3.4me3	2.88e-05	2.63e-05	0	9.4e-05	3.7275e-05
23me3.8me1	2.88e-05	2.63e-05	4.28e-05	0	2.4475e-05
23me3.8me2	2.88e-05	2.63e-05	0	0	1.3775e-05
23me3.9ac	0.00208029	2.63e-05	0.00050813	0.00093985	0.000888642
23me3.9me1	2.88e-05	2.63e-05	4.28e-05	9.4e-05	4.7975e-05
23me3.9me2	0.000662509	0.000788022	0.000966173	0.0018797	0.0010741
23me3.9me3	2.88e-05	2.63e-05	4.28e-05	9.4e-05	4.7975e-05
26me1.14ac	0.003643	0.000970712	0.0203448	0.00105932	0.00650447
26me1.14me1	0.000610501	2.63e-05	4.28e-05	9.4e-05	0.0001934
26me1.14me2	2.88e-05	2.63e-05	4.28e-05	9.4e-05	4.7975e-05
26me1.14me3	2.88e-05	2.63e-05	4.28e-05	9.4e-05	4.7975e-05
26me1.17me1	0.00136577	2.63e-05	0.000428082	9.4e-05	0.000478539
26me1.17me2	2.88e-05	2.63e-05	4.28e-05	9.4e-05	4.7975e-05
26me1.18ac	0.00208471	0.000576701	0.00475333	0.00205139	0.00236653
26me1.18me1	0.000610501	2.63e-05	4.28e-05	9.4e-05	0.0001934
26me1.18me2	2.88e-05	2.63e-05	0	9.4e-05	3.7275e-05
26me1.18me3	2.88e-05	2.63e-05	4.28e-05	0	2.4475e-05
26me1.23ac	0.00152831	0.00088134	0.0104318	0.00490117	0.00443565
26me1.23me1	2.88e-05	2.63e-05	4.28e-05	9.4e-05	4.7975e-05
26me1.23me2	0.000693243	2.63e-05	4.28e-05	9.4e-05	0.000214086
26me1.23me3	0.000340136	2.63e-05	4.28e-05	9.4e-05	0.000125809
26me1.27ac	2.88e-05	2.63e-05	4.28e-05	9.4e-05	4.7975e-05
26me1.27me1	0.002921	0.00632677	0.014835	0.00103734	0.00628003
26me1.27me2	0.00419805	0.000590965	0.0202496	0.0439766	0.0172538
26me1.27me3	0.000340136	2.63e-05	4.28e-05	0.00197719	0.000596607
26me1.36ac	2.88e-05	2.63e-05	0	9.4e-05	3.7275e-05
26me1.36me1	0.0023443	0.00515026	0.014835	0.00103734	0.00584173
26me1.36me2	0.00599672	0.00187527	0.00289866	0.00197719	0.00318696
26me1.36me3	2.88e-05	0.00088134	4.28e-05	9.4e-05	0.000261735
26me1.37me1	0.000641458	0.00416528	0.000565611	9.4e-05	0.00136659
26me1.37me2	2.88e-05	2.63e-05	0	0	1.3775e-05
26me1.37me3	2.88e-05	2.63e-05	4.28e-05	0	2.4475e-05
26me1.40me1	0.000288351	0.00155136	0	0	0.000459928
26me1.40me2	2.88e-05	2.63e-05	0	0	1.3775e-05
26me1.42me1	0.000288351	0.00155136	4.28e-05	9.4e-05	0.000494128
26me1.42me2	0.000610501	2.63e-05	4.28e-05	0	0.0001699
26me1.49me1	2.88e-05	2.63e-05	0	0	1.3775e-05
26me1.49me2	2.88e-05	2.63e-05	4.28e-05	9.4e-05	4.7975e-05
26me1.4ac	0.0004329	2.63e-05	4.28e-05	9.4e-05	0.000149
26me1.4me1	0.000322373	2.63e-05	4.28e-05	9.4e-05	0.000121368
26me1.4me2	2.88e-05	2.63e-05	4.28e-05	9.4e-05	4.7975e-05
26me1.4me3	2.88e-05	2.63e-05	0	9.4e-05	3.7275e-05
26me1.8me1	2.88e-05	2.63e-05	4.28e-05	0	2.4475e-05
26me1.8me2	0.000322373	2.63e-05	0	0	8.71682e-05
26me1.9ac	0.000353107	2.63e-05	0.00150389	9.4e-05	0.000494324
26me1.9me1	0.00231641	2.63e-05	4.28e-05	0.00209667	0.00112054
26me1.9me2	0.00136271	0.00711479	4.28e-05	9.4e-05	0.00215357
26me1.9me3	0.000288351	0.000262881	4.28e-05	9.4e-05	0.000172008
26me2.14ac	0.00150726	2.63e-05	0.00445915	9.4e-05	0.00152168
26me2.14me1	2.88e-05	2.63e-05	4.28e-05	9.4e-05	4.7975e-05
26me2.14me2	2.88e-05	2.63e-05	4.28e-05	9.4e-05	4.7975e-05
26me2.14me3	2.88e-05	2.63e-05	4.28e-05	9.4e-05	4.7975e-05
26me2.17me1	2.88e-05	0.000394011	4.28e-05	9.4e-05	0.000139903
26me2.17me2	0.000353107	2.63e-05	4.28e-05	9.4e-05	0.000129052
26me2.18ac	0.00106139	2.63e-05	0.00407544	9.4e-05	0.00131428
26me2.18me1	2.88e-05	0.000576701	4.28e-05	9.4e-05	0.000185575
26me2.18me2	2.88e-05	2.63e-05	0	9.4e-05	3.7275e-05
26me2.18me3	2.88e-05	2.63e-05	4.28e-05	0	2.4475e-05
26me2.23ac	0.00154128	0.00162157	0.000935071	0.00805716	0.00303877
26me2.23me1	2.88e-05	2.63e-05	4.28e-05	9.4e-05	4.7975e-05
26me2.23me2	0.000353107	0.000394011	4.28e-05	9.4e-05	0.000220979
26me2.23me3	2.88e-05	2.63e-05	4.28e-05	9.4e-05	4.7975e-05
26me2.27ac	2.88e-05	0.000394011	4.28e-05	9.4e-05	0.000139903
26me2.27me1	0.000340136	2.63e-05	4.28e-05	0.00193191	0.000585287
26me2.27me2	0.000353107	0.000656892	0.00398086	0.0341688	0.00978992
26me2.27me3	2.88e-05	2.63e-05	4.28e-05	0.000992063	0.000272491
26me2.36ac	2.88e-05	2.63e-05	0	9.4e-05	3.7275e-05
26me2.36me1	0.000693243	2.63e-05	4.28e-05	0.000992063	0.000438602
26me2.36me2	0.00272617	0.000262881	0.00656655	0.0154423	0.00624948
26me2.36me3	0.0004329	2.63e-05	4.28e-05	9.4e-05	0.000149
26me2.37me1	0.000340136	2.63e-05	4.28e-05	9.4e-05	0.000125809
26me2.37me2	2.88e-05	2.63e-05	0	0	1.3775e-05
26me2.37me3	2.88e-05	2.63e-05	4.28e-05	0	2.4475e-05
26me2.40me1	2.88e-05	2.63e-05	0	0	1.3775e-05
26me2.40me2	0.000662509	0.000468165	0	0	0.000282668
26me2.42me1	2.88e-05	2.63e-05	4.28e-05	9.4e-05	4.7975e-05
26me2.42me2	2.88e-05	2.63e-05	4.28e-05	0	2.4475e-05
26me2.49me1	2.88e-05	2.63e-05	0	0	1.3775e-05
26me2.49me2	2.88e-05	2.63e-05	4.28e-05	9.4e-05	4.7975e-05
26me2.4ac	2.88e-05	2.63e-05	4.28e-05	9.4e-05	4.7975e-05
26me2.4me1	2.88e-05	2.63e-05	4.28e-05	9.4e-05	4.7975e-05
26me2.4me2	2.88e-05	2.63e-05	4.28e-05	9.4e-05	4.7975e-05
26me2.4me3	2.88e-05	2.63e-05	0	9.4e-05	3.7275e-05
26me2.8me1	2.88e-05	2.63e-05	4.28e-05	0	2.4475e-05
26me2.8me2	0.000353107	2.63e-05	0	0	9.48518e-05
26me2.9ac	2.88e-05	2.63e-05	0.000936212	0.00193191	0.000730806
26me2.9me1	2.88e-05	0.000328084	4.28e-05	9.4e-05	0.000123421
26me2.9me2	0.000662509	0.00104487	4.28e-05	9.4e-05	0.000461044
26me2.9me3	0.00112614	0.000656892	4.28e-05	9.4e-05	0.000479959
27ac.14ac	0.0004329	2.63e-05	0.00093633	9.4e-05	0.000372382
27ac.14me1	0.000865801	0.000394011	0.010066	9.4e-05	0.00285496
27ac.14me2	2.88e-05	2.63e-05	4.28e-05	9.4e-05	4.7975e-05
27ac.14me3	0.0004329	2.63e-05	4.28e-05	9.4e-05	0.000149
27ac.17me1	2.88e-05	0.000394011	4.28e-05	9.4e-05	0.000139903
27ac.17me2	2.88e-05	2.63e-05	4.28e-05	9.4e-05	4.7975e-05
27ac.18ac	0.00146149	2.63e-05	0.00093633	9.4e-05	0.000629529
27ac.18me1	0.0010434	2.63e-05	4.28e-05	9.4e-05	0.000301625
27ac.18me2	2.88e-05	2.63e-05	0	9.4e-05	3.7275e-05
27ac.18me3	2.88e-05	2.63e-05	4.28e-05	0	2.4475e-05
27ac.23ac	0.00983823	0.00408489	0.00250569	9.4e-05	0.0041307
27ac.23me1	0.0010434	2.63e-05	4.28e-05	9.4e-05	0.000301625
27ac.23me2	0.00585659	0.000468165	0.0159753	0.00093985	0.00580999
27ac.23me3	2.88e-05	2.63e-05	4.28e-05	9.4e-05	4.7975e-05
27ac.26me1	2.88e-05	2.63e-05	4.28e-05	9.4e-05	4.7975e-05
27ac.26me2	2.88e-05	0.000394011	4.28e-05	9.4e-05	0.000139903
27ac.36ac	2.88e-05	2.63e-05	0	9.4e-05	3.7275e-05
27ac.36me1	0.00404498	0.00359756	0.00200642	0.00390911	0.00338952
27ac.36me2	0.0140467	0.00371347	0.0164435	0.00105932	0.00881574
27ac.36me3	2.88e-05	0.000262881	4.28e-05	9.4e-05	0.00010712
27ac.37me1	0.00200701	0.000262881	4.28e-05	9.4e-05	0.000601672
27ac.37me2	2.88e-05	2.63e-05	0	0	1.3775e-05
27ac.37me3	2.88e-05	2.63e-05	4.28e-05	0	2.4475e-05
27ac.40me1	2.88e-05	2.63e-05	0	0	1.3775e-05
27ac.40me2	0.000288351	2.63e-05	0	0	7.86627e-05
27ac.42me1	2.88e-05	2.63e-05	4.28e-05	9.4e-05	4.7975e-05
27ac.42me2	2.88e-05	2.63e-05	4.28e-05	0	2.4475e-05
27ac.49me1	2.88e-05	2.63e-05	0	0	1.3775e-05
27ac.49me2	0.000865801	2.63e-05	4.28e-05	9.4e-05	0.000257225
27ac.4ac	2.88e-05	2.63e-05	4.28e-05	9.4e-05	4.7975e-05
27ac.4me1	0.0004329	2.63e-05	4.28e-05	9.4e-05	0.000149
27ac.4me2	2.88e-05	2.63e-05	4.28e-05	9.4e-05	4.7975e-05
27ac.4me3	2.88e-05	2.63e-05	0	9.4e-05	3.7275e-05
27ac.8me1	2.88e-05	2.63e-05	4.28e-05	0	2.4475e-05
27ac.8me2	2.88e-05	2.63e-05	0	0	1.3775e-05
27ac.9ac	2.88e-05	2.63e-05	4.28e-05	9.4e-05	4.7975e-05
27ac.9me1	0.0017989	0.00166936	0.014517	0.00093985	0.00473128
27ac.9me2	0.00423552	0.00434777	4.28e-05	0.00103734	0.00241586
27ac.9me3	0.00760875	0.00105913	0.00192649	0.00209667	0.00317276
27me1.14ac	0.0182927	0.0201032	0.0201471	0.0101538	0.0171742
27me1.14me1	0.00194225	0.00160344	4.28e-05	9.4e-05	0.000920622
27me1.14me2	2.88e-05	0.000656892	4.28e-05	9.4e-05	0.000205623
27me1.14me3	2.88e-05	2.63e-05	4.28e-05	9.4e-05	4.7975e-05
27me1.17me1	0.0004329	0.000328084	0.00542722	9.4e-05	0.00157055
27me1.17me2	0.000353107	2.63e-05	4.28e-05	9.4e-05	0.000129052
27me1.18ac	0.0177248	0.0140455	0.00584542	0.00105932	0.00966876
27me1.18me1	0.00217186	0.00265361	0.000936212	9.4e-05	0.00146392
27me1.18me2	2.88e-05	2.63e-05	0	9.4e-05	3.7275e-05
27me1.18me3	2.88e-05	2.63e-05	4.28e-05	0	2.4475e-05
27me1.23ac	0.0298471	0.0358415	0.0106974	0.00602775	0.0206034
27me1.23me1	0.00647468	0.00105018	0.00197193	9.4e-05	0.0023977
27me1.23me2	2.88e-05	2.63e-05	4.28e-05	9.4e-05	4.7975e-05
27me1.23me3	0.000288351	0.000722095	4.28e-05	9.4e-05	0.000286811
27me1.26me1	0.002921	0.00632677	0.014835	0.00103734	0.00628003
27me1.26me2	0.000340136	2.63e-05	4.28e-05	0.00193191	0.000585287
27me1.36ac	2.88e-05	2.63e-05	0	9.4e-05	3.7275e-05
27me1.36me1	0.0188133	0.0912883	0.0217516	0.00596049	0.0344534
27me1.36me2	0.0405114	0.0110004	0.00527229	9.4e-05	0.0142195
27me1.36me3	0.00465846	0.00422497	0.00104824	9.4e-05	0.00250642
27me1.37me1	0.00408424	0.0416734	0.000565611	0.00093985	0.0118158
27me1.37me2	2.88e-05	2.63e-05	0	0	1.3775e-05
27me1.37me3	2.88e-05	2.63e-05	4.28e-05	0	2.4475e-05
27me1.40me1	0.000288351	0.00319209	0	0	0.000870111
27me1.40me2	0.000721251	0.0056479	0	0	0.00159229
27me1.42me1	0.000288351	0.00261539	4.28e-05	9.4e-05	0.000760135
27me1.42me2	2.88e-05	2.63e-05	4.28e-05	0	2.4475e-05
27me1.49me1	2.88e-05	0.000576701	0	0	0.000151375
27me1.49me2	2.88e-05	2.63e-05	4.28e-05	9.4e-05	4.7975e-05
27me1.4ac	0.00164739	2.63e-05	0.000553097	9.4e-05	0.000580197
27me1.4me1	2.88e-05	0.00104487	4.28e-05	9.4e-05	0.000302616
27me1.4me2	2.88e-05	0.000468165	4.28e-05	9.4e-05	0.000158441
27me1.4me3	2.88e-05	2.63e-05	0	9.4e-05	3.7275e-05
27me1.8me1	0.0004329	2.63e-05	0.000553097	0	0.000253074
27me1.8me2	0.000340136	0.000394011	0	0	0.000183537
27me1.9ac	0.000610501	0.000394011	0.000437063	9.4e-05	0.000383894
27me1.9me1	0.004495	0.0013495	4.28e-05	9.4e-05	0.00149533
27me1.9me2	0.00836854	0.101124	4.28e-05	0.00393108	0.0283667
27me1.9me3	0.000340136	0.00309364	0.00050813	9.4e-05	0.00100898
27me2.14ac	0.0727781	0.0154605	0.114066	0.0385256	0.0602075
27me2.14me1	0.110891	0.00922818	0.04513	0.0225251	0.0469437
27me2.14me2	0.000288351	2.63e-05	4.28e-05	9.4e-05	0.000112863
27me2.14me3	0.00191215	2.63e-05	0.00150194	0.000992063	0.00110811
27me2.17me1	0.00366887	0.000262881	0.00558279	0.0111006	0.00515379
27me2.17me2	0.00283901	0.00237781	0.00050813	0.00525265	0.0027444
27me2.18ac	0.0596002	0.00734339	0.0540725	0.013152	0.033542
27me2.18me1	0.00510292	0.000262881	0.00247812	0.00397636	0.00295507
27me2.18me2	0.000641458	2.63e-05	0	0.00093985	0.000401902
27me2.18me3	2.88e-05	2.63e-05	4.28e-05	0	2.4475e-05
27me2.23ac	0.182452	0.00641467	0.11602	0.094544	0.0998577
27me2.23me1	0.00229558	2.63e-05	0.00177037	9.4e-05	0.00104656
27me2.23me2	0.00779801	0.00164187	0.00157436	0.00209667	0.00327773
27me2.23me3	0.00389096	2.63e-05	0.000976295	0.00197719	0.00171769
27me2.26me1	0.00419805	0.000590965	0.0202496	0.0439766	0.0172538
27me2.26me2	0.000353107	0.000656892	0.00398086	0.0341688	0.00978992
27me2.36ac	2.88e-05	2.63e-05	0	9.4e-05	3.7275e-05
27me2.36me1	0.0505406	0.00302908	0.0676579	0.00609501	0.0318306
27me2.36me2	0.550896	0.0595921	0.239158	0.111242	0.240222
27me2.36me3	0.00247341	2.63e-05	0.000468165	0.00093985	0.00097693
27me2.37me1	0.00186365	0.000731046	0.000498008	9.4e-05	0.000796676
27me2.37me2	2.88e-05	2.63e-05	0	0	1.3775e-05
27me2.37me3	0.0004329	2.63e-05	4.28e-05	0	0.0001255
27me2.40me1	2.88e-05	2.63e-05	0	0	1.3775e-05
27me2.40me2	2.88e-05	2.63e-05	0	0	1.3775e-05
27me2.42me1	2.88e-05	2.63e-05	0.00050813	9.4e-05	0.000164307
27me2.42me2	2.88e-05	2.63e-05	4.28e-05	0	2.4475e-05
27me2.49me1	0.000322373	2.63e-05	0	0	8.71682e-05
27me2.49me2	0.000353107	2.63e-05	4.28e-05	0.00103734	0.000364888
27me2.4ac	0.000706214	2.63e-05	0.00050813	9.4e-05	0.000333661
27me2.4me1	0.00783281	0.010278	0.00482805	0.00402858	0.00674187
27me2.4me2	2.88e-05	2.63e-05	4.28e-05	9.4e-05	4.7975e-05
27me2.4me3	0.000322373	2.63e-05	0	0.00093985	0.000322131
27me2.8me1	0.0285018	0.0201356	0.00152939	0	0.0125417
27me2.8me2	0.00449336	0.00274162	0	0	0.00180874
27me2.9ac	0.00892938	0.00182456	0.00801822	0.00598247	0.00618866
27me2.9me1	0.260235	0.0406571	0.110224	0.0891232	0.12506
27me2.9me2	0.00339077	0.000468165	0.000553097	9.4e-05	0.00112651
27me2.9me3	0.07168	0.0206234	0.0117874	0.00207469	0.0265414
27me3.14ac	0.00712142	0.00267642	0.0177973	0.00510988	0.00817625
27me3.14me1	0.00128598	2.63e-05	0.00103378	0.00599073	0.0020842
27me3.14me2	2.88e-05	2.63e-05	0.00098118	0.0111308	0.00304178
27me3.14me3	2.88e-05	2.63e-05	0.000553097	9.4e-05	0.000175549
27me3.17me1	0.000610501	0.000262881	4.28e-05	0.00315599	0.00101804
27me3.17me2	2.88e-05	2.63e-05	0.000856164	0.00499866	0.00147748
27me3.18ac	0.00629159	0.00155136	0.0132599	0.00202941	0.00578306
27me3.18me1	2.88e-05	2.63e-05	0.000553097	0.00209667	0.000676216
27me3.18me2	2.88e-05	2.63e-05	0	0.00296926	0.000756089
27me3.18me3	2.88e-05	2.63e-05	4.28e-05	0	2.4475e-05
27me3.23ac	0.0265989	2.63e-05	0.0517132	0.0562367	0.0336438
27me3.23me1	2.88e-05	0.000468165	0.000468165	0.00578881	0.00168848
27me3.23me2	0.000932873	2.63e-05	0.00095079	0.00493819	0.00171204
27me3.23me3	0.00385268	0.000394011	0.0025954	0.00202941	0.00221788
27me3.26me1	0.000340136	2.63e-05	4.28e-05	0.00197719	0.000596607
27me3.26me2	2.88e-05	2.63e-05	4.28e-05	0.000992063	0.000272491
27me3.36ac	2.88e-05	2.63e-05	0	9.4e-05	3.7275e-05
27me3.36me1	0.0277286	0.000576701	0.0153562	0.0595492	0.0258027
27me3.36me2	0.0407906	2.63e-05	0.0663511	0.107131	0.0535747
27me3.36me3	0.000680272	0.000731046	4.28e-05	9.4e-05	0.000387029
27me3.37me1	0.0117726	0.000970712	4.28e-05	0.00199917	0.00369633
27me3.37me2	2.88e-05	2.63e-05	0	0	1.3775e-05
27me3.37me3	2.88e-05	2.63e-05	4.28e-05	0	2.4475e-05
27me3.40me1	0.000693243	2.63e-05	0	0	0.000179886
27me3.40me2	0.0013347	2.63e-05	0	0	0.00034025
27me3.42me1	0.00104635	2.63e-05	4.28e-05	9.4e-05	0.000302362
27me3.42me2	2.88e-05	2.63e-05	4.28e-05	0	2.4475e-05
27me3.49me1	0.0004329	2.63e-05	0	0	0.0001148
27me3.49me2	0.000693243	2.63e-05	0.000498008	9.4e-05	0.000327888
27me3.4ac	2.88e-05	2.63e-05	4.28e-05	0.000992063	0.000272491
27me3.4me1	0.00297585	0.000394011	4.28e-05	9.4e-05	0.000876666
27me3.4me2	2.88e-05	2.63e-05	0.000565611	0.00105932	0.000420008
27me3.4me3	0.000340136	2.63e-05	0	9.4e-05	0.000115109
27me3.8me1	0.000950637	2.63e-05	4.28e-05	0	0.000254934
27me3.8me2	0.000322373	2.63e-05	0	0	8.71682e-05
27me3.9ac	0.000340136	2.63e-05	0.00239513	0.00198413	0.00118642
27me3.9me1	0.00387545	2.63e-05	0.00242151	0.0111322	0.00436386
27me3.9me2	0.0295132	0.00576549	0.00435147	0.0303023	0.0174831
27me3.9me3	2.88e-05	2.63e-05	4.28e-05	9.4e-05	4.7975e-05
36ac.14ac	2.88e-05	2.63e-05	0	9.4e-05	3.7275e-05
36ac.14me1	2.88e-05	2.63e-05	0	9.4e-05	3.7275e-05
36ac.14me2	2.88e-05	2.63e-05	0	9.4e-05	3.7275e-05
36ac.14me3	2.88e-05	2.63e-05	0	9.4e-05	3.7275e-05
36ac.17me1	2.88e-05	2.63e-05	0	9.4e-05	3.7275e-05
36ac.17me2	2.88e-05	2.63e-05	0	9.4e-05	3.7275e-05
36ac.18ac	2.88e-05	2.63e-05	0	9.4e-05	3.7275e-05
36ac.18me1	2.88e-05	2.63e-05	0	9.4e-05	3.7275e-05
36ac.18me2	2.88e-05	2.63e-05	0	9.4e-05	3.7275e-05
36ac.18me3	2.88e-05	0.000487329	0	0	0.000129032
36ac.23ac	2.88e-05	2.63e-05	0	9.4e-05	3.7275e-05
36ac.23me1	2.88e-05	2.63e-05	0	9.4e-05	3.7275e-05
36ac.23me2	2.88e-05	2.63e-05	0	9.4e-05	3.7275e-05
36ac.23me3	2.88e-05	0.000394011	0	9.4e-05	0.000129203
36ac.26me1	2.88e-05	2.63e-05	0	9.4e-05	3.7275e-05
36ac.26me2	2.88e-05	2.63e-05	0	9.4e-05	3.7275e-05
36ac.27ac	2.88e-05	2.63e-05	0	9.4e-05	3.7275e-05
36ac.27me1	2.88e-05	2.63e-05	0	9.4e-05	3.7275e-05
36ac.27me2	2.88e-05	2.63e-05	0	9.4e-05	3.7275e-05
36ac.27me3	2.88e-05	2.63e-05	0	9.4e-05	3.7275e-05
36ac.37me1	2.88e-05	2.63e-05	0	9.4e-05	3.7275e-05
36ac.37me2	2.88e-05	2.63e-05	0	0	1.3775e-05
36ac.37me3	2.88e-05	2.63e-05	0	0	1.3775e-05
36ac.40me1	2.88e-05	2.63e-05	0	0	1.3775e-05
36ac.40me2	2.88e-05	2.63e-05	0	0	1.3775e-05
36ac.42me1	2.88e-05	2.63e-05	0	9.4e-05	3.7275e-05
36ac.42me2	2.88e-05	2.63e-05	0	0	1.3775e-05
36ac.49me1	2.88e-05	2.63e-05	0	0	1.3775e-05
36ac.49me2	2.88e-05	2.63e-05	0	9.4e-05	3.7275e-05
36ac.4ac	2.88e-05	2.63e-05	0	9.4e-05	3.7275e-05
36ac.4me1	2.88e-05	2.63e-05	0	9.4e-05	3.7275e-05
36ac.4me2	2.88e-05	2.63e-05	0	9.4e-05	3.7275e-05
36ac.4me3	2.88e-05	2.63e-05	0	9.4e-05	3.7275e-05
36ac.8me1	2.88e-05	2.63e-05	0	0	1.3775e-05
36ac.8me2	2.88e-05	2.63e-05	0	0	1.3775e-05
36ac.9ac	2.88e-05	2.63e-05	0	9.4e-05	3.7275e-05
36ac.9me1	2.88e-05	2.63e-05	0	9.4e-05	3.7275e-05
36ac.9me2	2.88e-05	0.00242917	0	9.4e-05	0.000637991
36ac.9me3	2.88e-05	0.00105018	0	0.000992063	0.000517761
36me1.14ac	0.0090968	0.023459	0.0154356	9.4e-05	0.0120213
36me1.14me1	2.88e-05	2.63e-05	4.28e-05	9.4e-05	4.7975e-05
36me1.14me2	2.88e-05	0.00161239	4.28e-05	0.00412607	0.00145252
36me1.14me3	0.0004329	2.63e-05	4.28e-05	9.4e-05	0.000149
36me1.17me1	0.0004329	0.004065	0.00542722	9.4e-05	0.00250478
36me1.17me2	0.000353107	2.63e-05	4.28e-05	9.4e-05	0.000129052
36me1.18ac	0.00996555	0.0111803	0.00253695	9.4e-05	0.00594419
36me1.18me1	0.0010434	0.000328084	0.00050813	9.4e-05	0.000493404
36me1.18me2	2.88e-05	2.63e-05	0	9.4e-05	3.7275e-05
36me1.18me3	2.88e-05	2.63e-05	4.28e-05	0	2.4475e-05
36me1.23ac	0.0248392	0.0498744	0.0273104	0.00501371	0.0267594
36me1.23me1	0.00313043	0.000328084	0.00129323	9.4e-05	0.00121143
36me1.23me2	2.88e-05	2.63e-05	0.000553097	9.4e-05	0.000175549
36me1.23me3	0.000340136	2.63e-05	4.28e-05	9.4e-05	0.000125809
36me1.26me1	0.0023443	0.00515026	0.014835	0.00103734	0.00584173
36me1.26me2	0.000693243	2.63e-05	4.28e-05	0.000992063	0.000438602
36me1.27ac	0.00404498	0.00359756	0.00200642	0.00390911	0.00338952
36me1.27me1	0.0188133	0.0912883	0.0217516	0.00596049	0.0344534
36me1.27me2	0.0505406	0.00302908	0.0676579	0.00609501	0.0318306
36me1.27me3	0.0277286	0.000576701	0.0153562	0.0595492	0.0258027
36me1.37me1	0.0195182	0.0892841	0.000565611	0.00293902	0.0280767
36me1.37me2	2.88e-05	2.63e-05	0	0	1.3775e-05
36me1.37me3	2.88e-05	2.63e-05	4.28e-05	0	2.4475e-05
36me1.40me1	2.88e-05	0.00106403	0	0	0.000273208
36me1.40me2	2.88e-05	2.63e-05	0	0	1.3775e-05
36me1.42me1	2.88e-05	0.00106403	4.28e-05	9.4e-05	0.000307408
36me1.42me2	2.88e-05	2.63e-05	4.28e-05	0	2.4475e-05
36me1.49me1	2.88e-05	0.000576701	0	0	0.000151375
36me1.49me2	2.88e-05	2.63e-05	4.28e-05	9.4e-05	4.7975e-05
36me1.4ac	2.88e-05	2.63e-05	4.28e-05	9.4e-05	4.7975e-05
36me1.4me1	0.00263572	0.000576701	4.28e-05	9.4e-05	0.000837305
36me1.4me2	2.88e-05	0.000468165	4.28e-05	9.4e-05	0.000158441
36me1.4me3	0.000340136	2.63e-05	0	9.4e-05	0.000115109
36me1.8me1	0.0004329	0.00137295	0.000553097	0	0.000589737
36me1.8me2	0.000288351	2.63e-05	0	0	7.86627e-05
36me1.9ac	2.88e-05	2.63e-05	4.28e-05	9.4e-05	4.7975e-05
36me1.9me1	0.00181644	2.63e-05	4.28e-05	9.4e-05	0.000494884
36me1.9me2	0.030425	0.165808	0.00190087	0.0170831	0.0538042
36me1.9me3	0.00106139	0.0073411	0.000437063	0.00103734	0.00246922
36me2.14ac	0.0669923	0.0286798	0.0423729	0.00408079	0.0355314
36me2.14me1	0.119733	0.111963	0.0577103	0.0294255	0.0797079
36me2.14me2	0.000288351	2.63e-05	4.28e-05	9.4e-05	0.000112863
36me2.14me3	0.00225229	0.00189182	0.00150194	0.000992063	0.00165953
36me2.17me1	0.00503465	0.00180039	0.00238501	0.00292398	0.00303601
36me2.17me2	0.00362502	0.00429912	0.000565611	0.0109742	0.00486599
36me2.18ac	0.0538712	0.0175939	0.0340183	0.00209667	0.026895
36me2.18me1	0.0095056	0.00637699	0.00483622	0.0109289	0.00791193
36me2.18me2	0.000641458	2.63e-05	0	9.4e-05	0.00019044
36me2.18me3	0.000981594	0.000468165	4.28e-05	0	0.00037314
36me2.23ac	0.180004	0.0970202	0.0668843	0.0355041	0.0948532
36me2.23me1	0.00884602	0.00301972	0.00343924	9.4e-05	0.00384974
36me2.23me2	0.0136546	0.00171602	0.0169966	0.00105932	0.00835664
36me2.23me3	0.00437565	0.000487329	0.00050813	0.0018797	0.0018127
36me2.26me1	0.00599672	0.00187527	0.00289866	0.00197719	0.00318696
36me2.26me2	0.00272617	0.000262881	0.00656655	0.0154423	0.00624948
36me2.27ac	0.0140467	0.00371347	0.0164435	0.00105932	0.00881574
36me2.27me1	0.0405114	0.0110004	0.00527229	9.4e-05	0.0142195
36me2.27me2	0.550896	0.0595921	0.239158	0.111242	0.240222
36me2.27me3	0.0407906	2.63e-05	0.0663511	0.107131	0.0535747
36me2.37me1	0.000353107	0.000262881	0.000498008	9.4e-05	0.000301999
36me2.37me2	2.88e-05	0.000576701	0	0	0.000151375
36me2.37me3	2.88e-05	2.63e-05	4.28e-05	0	2.4475e-05
36me2.40me1	2.88e-05	2.63e-05	0	0	1.3775e-05
36me2.40me2	2.88e-05	2.63e-05	0	0	1.3775e-05
36me2.42me1	2.88e-05	2.63e-05	4.28e-05	9.4e-05	4.7975e-05
36me2.42me2	2.88e-05	2.63e-05	4.28e-05	0	2.4475e-05
36me2.49me1	2.88e-05	2.63e-05	0	0	1.3775e-05
36me2.49me2	2.88e-05	2.63e-05	4.28e-05	9.4e-05	4.7975e-05
36me2.4ac	0.0027865	0.000468165	4.28e-05	9.4e-05	0.000847867
36me2.4me1	0.00812117	0.0169033	0.00482805	0.00402858	0.00847027
36me2.4me2	2.88e-05	2.63e-05	4.28e-05	9.4e-05	4.7975e-05
36me2.4me3	0.000322373	2.63e-05	0	0.00093985	0.000322131
36me2.8me1	0.0285018	0.0234262	0.00106123	0	0.0132473
36me2.8me2	0.00522062	0.00549959	0	0	0.00268005
36me2.9ac	0.0101684	0.00534399	0.00783046	0.00299124	0.00658351
36me2.9me1	0.271553	0.221224	0.120025	0.05582	0.167155
36me2.9me2	0.00278027	0.000468165	4.28e-05	9.4e-05	0.000846308
36me2.9me3	0.0825947	0.0742565	0.015911	0.0080722	0.0452086
36me3.14ac	0.00163884	0.00382407	4.28e-05	9.4e-05	0.00139993
36me3.14me1	2.88e-05	0.000722095	0.000437063	0.00105932	0.00056182
36me3.14me2	2.88e-05	0.000262881	4.28e-05	0.00093985	0.000318583
36me3.14me3	2.88e-05	2.63e-05	4.28e-05	9.4e-05	4.7975e-05
36me3.17me1	2.88e-05	0.000262881	4.28e-05	9.4e-05	0.00010712
36me3.17me2	2.88e-05	2.63e-05	4.28e-05	9.4e-05	4.7975e-05
36me3.18ac	0.0008658	0.00128358	4.28e-05	9.4e-05	0.000571544
36me3.18me1	2.88e-05	2.63e-05	4.28e-05	0.00105932	0.000289305
36me3.18me2	2.88e-05	2.63e-05	0	0.0018797	0.0004837
36me3.18me3	2.88e-05	2.63e-05	4.28e-05	0	2.4475e-05
36me3.23ac	0.0051381	0.0158146	0.001939	0.00199917	0.00622271
36me3.23me1	2.88e-05	2.63e-05	4.28e-05	9.4e-05	4.7975e-05
36me3.23me2	2.88e-05	2.63e-05	4.28e-05	0.00103734	0.000283811
36me3.23me3	2.88e-05	2.63e-05	4.28e-05	9.4e-05	4.7975e-05
36me3.26me1	2.88e-05	0.00088134	4.28e-05	9.4e-05	0.000261735
36me3.26me2	0.0004329	2.63e-05	4.28e-05	9.4e-05	0.000149
36me3.27ac	2.88e-05	0.000262881	4.28e-05	9.4e-05	0.00010712
36me3.27me1	0.00465846	0.00422497	0.00104824	9.4e-05	0.00250642
36me3.27me2	0.00247341	2.63e-05	0.000468165	0.00093985	0.00097693
36me3.27me3	0.000680272	0.000731046	4.28e-05	9.4e-05	0.000387029
36me3.37me1	2.88e-05	0.000262881	4.28e-05	9.4e-05	0.00010712
36me3.37me2	2.88e-05	2.63e-05	0	0	1.3775e-05
36me3.37me3	2.88e-05	2.63e-05	4.28e-05	0	2.4475e-05
36me3.40me1	2.88e-05	2.63e-05	0	0	1.3775e-05
36me3.40me2	2.88e-05	2.63e-05	0	0	1.3775e-05
36me3.42me1	2.88e-05	2.63e-05	4.28e-05	9.4e-05	4.7975e-05
36me3.42me2	2.88e-05	2.63e-05	4.28e-05	0	2.4475e-05
36me3.49me1	2.88e-05	2.63e-05	0	0	1.3775e-05
36me3.49me2	2.88e-05	2.63e-05	4.28e-05	9.4e-05	4.7975e-05
36me3.4ac	2.88e-05	2.63e-05	4.28e-05	9.4e-05	4.7975e-05
36me3.4me1	0.000340136	0.000731046	4.28e-05	9.4e-05	0.000301995
36me3.4me2	2.88e-05	2.63e-05	4.28e-05	9.4e-05	4.7975e-05
36me3.4me3	2.88e-05	2.63e-05	0	9.4e-05	3.7275e-05
36me3.8me1	0.000340136	2.63e-05	4.28e-05	0	0.000102309
36me3.8me2	2.88e-05	2.63e-05	0	0	1.3775e-05
36me3.9ac	2.88e-05	0.000525762	4.28e-05	9.4e-05	0.000172841
36me3.9me1	0.00372564	2.63e-05	0.000919688	0.00105932	0.00143274
36me3.9me2	0.00505734	0.0428012	0.000468165	0.00313401	0.0128652
36me3.9me3	2.88e-05	2.63e-05	4.28e-05	9.4e-05	4.7975e-05
37me1.14ac	0.00280828	0.0110042	4.28e-05	9.4e-05	0.00348731
37me1.14me1	2.88e-05	2.63e-05	4.28e-05	9.4e-05	4.7975e-05
37me1.14me2	2.88e-05	2.63e-05	4.28e-05	9.4e-05	4.7975e-05
37me1.14me3	2.88e-05	2.63e-05	4.28e-05	9.4e-05	4.7975e-05
37me1.17me1	2.88e-05	0.00118193	4.28e-05	9.4e-05	0.000336882
37me1.17me2	2.88e-05	2.63e-05	4.28e-05	9.4e-05	4.7975e-05
37me1.18ac	0.00239336	0.00571383	4.28e-05	9.4e-05	0.002061
37me1.18me1	0.0010434	2.63e-05	4.28e-05	9.4e-05	0.000301625
37me1.18me2	2.88e-05	2.63e-05	0	9.4e-05	3.7275e-05
37me1.18me3	2.88e-05	2.63e-05	4.28e-05	0	2.4475e-05
37me1.23ac	0.0034445	0.0204768	4.28e-05	0.000992063	0.00623904
37me1.23me1	0.00136577	0.000328084	4.28e-05	9.4e-05	0.000457664
37me1.23me2	2.88e-05	2.63e-05	4.28e-05	9.4e-05	4.7975e-05
37me1.23me3	2.88e-05	2.63e-05	4.28e-05	9.4e-05	4.7975e-05
37me1.26me1	0.000641458	0.00416528	0.000565611	9.4e-05	0.00136659
37me1.26me2	0.000340136	2.63e-05	4.28e-05	9.4e-05	0.000125809
37me1.27ac	0.00200701	0.000262881	4.28e-05	9.4e-05	0.000601672
37me1.27me1	0.00408424	0.0416734	0.000565611	0.00093985	0.0118158
37me1.27me2	0.00186365	0.000731046	0.000498008	9.4e-05	0.000796676
37me1.27me3	0.0117726	0.000970712	4.28e-05	0.00199917	0.00369633
37me1.36ac	2.88e-05	2.63e-05	0	9.4e-05	3.7275e-05
37me1.36me1	0.0195182	0.0892841	0.000565611	0.00293902	0.0280767
37me1.36me2	0.000353107	0.000262881	0.000498008	9.4e-05	0.000301999
37me1.36me3	2.88e-05	0.000262881	4.28e-05	9.4e-05	0.00010712
37me1.40me1	2.88e-05	0.000262881	0	0	7.29203e-05
37me1.40me2	2.88e-05	2.63e-05	0	0	1.3775e-05
37me1.42me1	2.88e-05	0.000576701	4.28e-05	9.4e-05	0.000185575
37me1.42me2	2.88e-05	2.63e-05	4.28e-05	0	2.4475e-05
37me1.49me1	2.88e-05	2.63e-05	0	0	1.3775e-05
37me1.49me2	2.88e-05	2.63e-05	4.28e-05	9.4e-05	4.7975e-05
37me1.4ac	2.88e-05	2.63e-05	4.28e-05	9.4e-05	4.7975e-05
37me1.4me1	0.00306862	0.000970712	4.28e-05	9.4e-05	0.00104403
37me1.4me2	2.88e-05	0.000468165	4.28e-05	9.4e-05	0.000158441
37me1.4me3	0.000340136	2.63e-05	0	9.4e-05	0.000115109
37me1.8me1	0.0004329	2.63e-05	4.28e-05	0	0.0001255
37me1.8me2	2.88e-05	2.63e-05	0	0	1.3775e-05
37me1.9ac	2.88e-05	2.63e-05	4.28e-05	9.4e-05	4.7975e-05
37me1.9me1	0.000773036	2.63e-05	4.28e-05	9.4e-05	0.000234034
37me1.9me2	0.0159259	0.0854286	4.28e-05	0.0018797	0.0258192
37me1.9me3	0.00112614	0.00408757	0.000498008	9.4e-05	0.00145143
37me2.14ac	2.88e-05	2.63e-05	0	0	1.3775e-05
37me2.14me1	2.88e-05	2.63e-05	0	0	1.3775e-05
37me2.14me2	2.88e-05	2.63e-05	0	0	1.3775e-05
37me2.14me3	2.88e-05	2.63e-05	0	0	1.3775e-05
37me2.17me1	2.88e-05	2.63e-05	0	0	1.3775e-05
37me2.17me2	2.88e-05	2.63e-05	0	0	1.3775e-05
37me2.18ac	2.88e-05	2.63e-05	0	0	1.3775e-05
37me2.18me1	2.88e-05	2.63e-05	0	0	1.3775e-05
37me2.18me2	2.88e-05	2.63e-05	0	0	1.3775e-05
37me2.18me3	2.88e-05	2.63e-05	0	0	1.3775e-05
37me2.23ac	0.000288351	2.63e-05	0	0	7.86627e-05
37me2.23me1	2.88e-05	2.63e-05	0	0	1.3775e-05
37me2.23me2	2.88e-05	2.63e-05	0	0	1.3775e-05
37me2.23me3	2.88e-05	0.000262881	0	0	7.29203e-05
37me2.26me1	2.88e-05	2.63e-05	0	0	1.3775e-05
37me2.26me2	2.88e-05	2.63e-05	0	0	1.3775e-05
37me2.27ac	2.88e-05	2.63e-05	0	0	1.3775e-05
37me2.27me1	2.88e-05	2.63e-05	0	0	1.3775e-05
37me2.27me2	2.88e-05	2.63e-05	0	0	1.3775e-05
37me2.27me3	2.88e-05	2.63e-05	0	0	1.3775e-05
37me2.36ac	2.88e-05	2.63e-05	0	0	1.3775e-05
37me2.36me1	2.88e-05	2.63e-05	0	0	1.3775e-05
37me2.36me2	2.88e-05	0.000576701	0	0	0.000151375
37me2.36me3	2.88e-05	2.63e-05	0	0	1.3775e-05
37me2.40me1	2.88e-05	2.63e-05	0	0	1.3775e-05
37me2.40me2	2.88e-05	2.63e-05	0	0	1.3775e-05
37me2.42me1	2.88e-05	2.63e-05	0	0	1.3775e-05
37me2.42me2	2.88e-05	2.63e-05	0	0	1.3775e-05
37me2.49me1	2.88e-05	2.63e-05	0	0	1.3775e-05
37me2.49me2	2.88e-05	2.63e-05	0	0	1.3775e-05
37me2.4ac	2.88e-05	2.63e-05	0	0	1.3775e-05
37me2.4me1	2.88e-05	2.63e-05	0	0	1.3775e-05
37me2.4me2	2.88e-05	2.63e-05	0	0	1.3775e-05
37me2.4me3	2.88e-05	2.63e-05	0	0	1.3775e-05
37me2.8me1	2.88e-05	2.63e-05	0	0	1.3775e-05
37me2.8me2	2.88e-05	2.63e-05	0	0	1.3775e-05
37me2.9ac	2.88e-05	2.63e-05	0	0	1.3775e-05
37me2.9me1	2.88e-05	2.63e-05	0	0	1.3775e-05
37me2.9me2	2.88e-05	2.63e-05	0	0	1.3775e-05
37me2.9me3	2.88e-05	0.000576701	0	0	0.000151375
37me3.14ac	2.88e-05	0.000468165	4.28e-05	0	0.000134941
37me3.14me1	2.88e-05	2.63e-05	4.28e-05	0	2.4475e-05
37me3.14me2	2.88e-05	2.63e-05	4.28e-05	0	2.4475e-05
37me3.14me3	2.88e-05	2.63e-05	4.28e-05	0	2.4475e-05
37me3.17me1	2.88e-05	2.63e-05	4.28e-05	0	2.4475e-05
37me3.17me2	2.88e-05	2.63e-05	4.28e-05	0	2.4475e-05
37me3.18ac	2.88e-05	2.63e-05	4.28e-05	0	2.4475e-05
37me3.18me1	2.88e-05	2.63e-05	4.28e-05	0	2.4475e-05
37me3.18me2	2.88e-05	2.63e-05	0	0	1.3775e-05
37me3.18me3	2.88e-05	2.63e-05	4.28e-05	0	2.4475e-05
37me3.23ac	0.0008658	2.63e-05	0.000565611	0	0.000364428
37me3.23me1	2.88e-05	2.63e-05	4.28e-05	0	2.4475e-05
37me3.23me2	2.88e-05	2.63e-05	4.28e-05	0	2.4475e-05
37me3.23me3	2.88e-05	2.63e-05	4.28e-05	0	2.4475e-05
37me3.26me1	2.88e-05	2.63e-05	4.28e-05	0	2.4475e-05
37me3.26me2	2.88e-05	2.63e-05	4.28e-05	0	2.4475e-05
37me3.27ac	2.88e-05	2.63e-05	4.28e-05	0	2.4475e-05
37me3.27me1	2.88e-05	2.63e-05	4.28e-05	0	2.4475e-05
37me3.27me2	0.0004329	2.63e-05	4.28e-05	0	0.0001255
37me3.27me3	2.88e-05	2.63e-05	4.28e-05	0	2.4475e-05
37me3.36ac	2.88e-05	2.63e-05	0	0	1.3775e-05
37me3.36me1	2.88e-05	2.63e-05	4.28e-05	0	2.4475e-05
37me3.36me2	2.88e-05	2.63e-05	4.28e-05	0	2.4475e-05
37me3.36me3	2.88e-05	2.63e-05	4.28e-05	0	2.4475e-05
37me3.40me1	2.88e-05	2.63e-05	0	0	1.3775e-05
37me3.40me2	2.88e-05	2.63e-05	0	0	1.3775e-05
37me3.42me1	2.88e-05	2.63e-05	4.28e-05	0	2.4475e-05
37me3.42me2	2.88e-05	2.63e-05	4.28e-05	0	2.4475e-05
37me3.49me1	2.88e-05	2.63e-05	0	0	1.3775e-05
37me3.49me2	2.88e-05	2.63e-05	4.28e-05	0	2.4475e-05
37me3.4ac	2.88e-05	2.63e-05	4.28e-05	0	2.4475e-05
37me3.4me1	2.88e-05	2.63e-05	4.28e-05	0	2.4475e-05
37me3.4me2	2.88e-05	2.63e-05	4.28e-05	0	2.4475e-05
37me3.4me3	2.88e-05	2.63e-05	0	0	1.3775e-05
37me3.8me1	2.88e-05	2.63e-05	4.28e-05	0	2.4475e-05
37me3.8me2	2.88e-05	2.63e-05	0	0	1.3775e-05
37me3.9ac	2.88e-05	2.63e-05	4.28e-05	0	2.4475e-05
37me3.9me1	2.88e-05	2.63e-05	4.28e-05	0	2.4475e-05
37me3.9me2	2.88e-05	0.000468165	4.28e-05	0	0.000134941
37me3.9me3	2.88e-05	2.63e-05	4.28e-05	0	2.4475e-05
40me1.14ac	2.88e-05	2.63e-05	0	0	1.3775e-05
40me1.14me1	2.88e-05	0.000262881	0	0	7.29203e-05
40me1.14me2	2.88e-05	2.63e-05	0	0	1.3775e-05
40me1.14me3	2.88e-05	2.63e-05	0	0	1.3775e-05
40me1.17me1	2.88e-05	2.63e-05	0	0	1.3775e-05
40me1.17me2	2.88e-05	2.63e-05	0	0	1.3775e-05
40me1.18ac	2.88e-05	2.63e-05	0	0	1.3775e-05
40me1.18me1	2.88e-05	2.63e-05	0	0	1.3775e-05
40me1.18me2	2.88e-05	2.63e-05	0	0	1.3775e-05
40me1.18me3	2.88e-05	2.63e-05	0	0	1.3775e-05
40me1.23ac	2.88e-05	0.000262881	0	0	7.29203e-05
40me1.23me1	2.88e-05	2.63e-05	0	0	1.3775e-05
40me1.23me2	2.88e-05	2.63e-05	0	0	1.3775e-05
40me1.23me3	2.88e-05	2.63e-05	0	0	1.3775e-05
40me1.26me1	0.000288351	0.00155136	0	0	0.000459928
40me1.26me2	2.88e-05	2.63e-05	0	0	1.3775e-05
40me1.27ac	2.88e-05	2.63e-05	0	0	1.3775e-05
40me1.27me1	0.000288351	0.00319209	0	0	0.000870111
40me1.27me2	2.88e-05	2.63e-05	0	0	1.3775e-05
40me1.27me3	0.000693243	2.63e-05	0	0	0.000179886
40me1.36ac	2.88e-05	2.63e-05	0	0	1.3775e-05
40me1.36me1	2.88e-05	0.00106403	0	0	0.000273208
40me1.36me2	2.88e-05	2.63e-05	0	0	1.3775e-05
40me1.36me3	2.88e-05	2.63e-05	0	0	1.3775e-05
40me1.37me1	2.88e-05	0.000262881	0	0	7.29203e-05
40me1.37me2	2.88e-05	2.63e-05	0	0	1.3775e-05
40me1.37me3	2.88e-05	2.63e-05	0	0	1.3775e-05
40me1.42me1	0.000981594	0.00271903	0	0	0.000925155
40me1.42me2	2.88e-05	2.63e-05	0	0	1.3775e-05
40me1.49me1	2.88e-05	2.63e-05	0	0	1.3775e-05
40me1.49me2	2.88e-05	2.63e-05	0	0	1.3775e-05
40me1.4ac	2.88e-05	2.63e-05	0	0	1.3775e-05
40me1.4me1	2.88e-05	2.63e-05	0	0	1.3775e-05
40me1.4me2	2.88e-05	2.63e-05	0	0	1.3775e-05
40me1.4me3	2.88e-05	2.63e-05	0	0	1.3775e-05
40me1.8me1	2.88e-05	2.63e-05	0	0	1.3775e-05
40me1.8me2	2.88e-05	2.63e-05	0	0	1.3775e-05
40me1.9ac	2.88e-05	2.63e-05	0	0	1.3775e-05
40me1.9me1	2.88e-05	0.000590965	0	0	0.000154941
40me1.9me2	0.000981594	0.00371785	0	0	0.00117486
40me1.9me3	2.88e-05	2.63e-05	0	0	1.3775e-05
40me2.14ac	2.88e-05	0.00421808	0	0	0.00106172
40me2.14me1	2.88e-05	2.63e-05	0	0	1.3775e-05
40me2.14me2	2.88e-05	2.63e-05	0	0	1.3775e-05
40me2.14me3	2.88e-05	2.63e-05	0	0	1.3775e-05
40me2.17me1	2.88e-05	2.63e-05	0	0	1.3775e-05
40me2.17me2	2.88e-05	2.63e-05	0	0	1.3775e-05
40me2.18ac	0.000340136	0.00127535	0	0	0.000403872
40me2.18me1	2.88e-05	2.63e-05	0	0	1.3775e-05
40me2.18me2	2.88e-05	2.63e-05	0	0	1.3775e-05
40me2.18me3	2.88e-05	2.63e-05	0	0	1.3775e-05
40me2.23ac	0.000322373	0.00449336	0	0	0.00120393
40me2.23me1	2.88e-05	2.63e-05	0	0	1.3775e-05
40me2.23me2	2.88e-05	2.63e-05	0	0	1.3775e-05
40me2.23me3	2.88e-05	2.63e-05	0	0	1.3775e-05
40me2.26me1	2.88e-05	2.63e-05	0	0	1.3775e-05
40me2.26me2	0.000662509	0.000468165	0	0	0.000282668
40me2.27ac	0.000288351	2.63e-05	0	0	7.86627e-05
40me2.27me1	0.000721251	0.0056479	0	0	0.00159229
40me2.27me2	2.88e-05	2.63e-05	0	0	1.3775e-05
40me2.27me3	0.0013347	2.63e-05	0	0	0.00034025
40me2.36ac	2.88e-05	2.63e-05	0	0	1.3775e-05
40me2.36me1	2.88e-05	2.63e-05	0	0	1.3775e-05
40me2.36me2	2.88e-05	2.63e-05	0	0	1.3775e-05
40me2.36me3	2.88e-05	2.63e-05	0	0	1.3775e-05
40me2.37me1	2.88e-05	2.63e-05	0	0	1.3775e-05
40me2.37me2	2.88e-05	2.63e-05	0	0	1.3775e-05
40me2.37me3	2.88e-05	2.63e-05	0	0	1.3775e-05
40me2.42me1	2.88e-05	2.63e-05	0	0	1.3775e-05
40me2.42me2	2.88e-05	2.63e-05	0	0	1.3775e-05
40me2.49me1	2.88e-05	2.63e-05	0	0	1.3775e-05
40me2.49me2	2.88e-05	2.63e-05	0	0	1.3775e-05
40me2.4ac	2.88e-05	2.63e-05	0	0	1.3775e-05
40me2.4me1	2.88e-05	2.63e-05	0	0	1.3775e-05
40me2.4me2	2.88e-05	2.63e-05	0	0	1.3775e-05
40me2.4me3	2.88e-05	2.63e-05	0	0	1.3775e-05
40me2.8me1	2.88e-05	2.63e-05	0	0	1.3775e-05
40me2.8me2	2.88e-05	2.63e-05	0	0	1.3775e-05
40me2.9ac	2.88e-05	2.63e-05	0	0	1.3775e-05
40me2.9me1	2.88e-05	2.63e-05	0	0	1.3775e-05
40me2.9me2	0.00271846	0.0194171	0	0	0.0055339
40me2.9me3	2.88e-05	2.63e-05	0	0	1.3775e-05
42me1.14ac	2.88e-05	2.63e-05	4.28e-05	9.4e-05	4.7975e-05
42me1.14me1	2.88e-05	0.000262881	4.28e-05	9.4e-05	0.00010712
42me1.14me2	2.88e-05	2.63e-05	4.28e-05	9.4e-05	4.7975e-05
42me1.14me3	2.88e-05	2.63e-05	4.28e-05	9.4e-05	4.7975e-05
42me1.17me1	2.88e-05	2.63e-05	4.28e-05	9.4e-05	4.7975e-05
42me1.17me2	2.88e-05	2.63e-05	4.28e-05	9.4e-05	4.7975e-05
42me1.18ac	2.88e-05	2.63e-05	4.28e-05	9.4e-05	4.7975e-05
42me1.18me1	2.88e-05	2.63e-05	4.28e-05	9.4e-05	4.7975e-05
42me1.18me2	2.88e-05	2.63e-05	0	9.4e-05	3.7275e-05
42me1.18me3	2.88e-05	2.63e-05	4.28e-05	0	2.4475e-05
42me1.23ac	2.88e-05	2.63e-05	4.28e-05	9.4e-05	4.7975e-05
42me1.23me1	2.88e-05	2.63e-05	4.28e-05	9.4e-05	4.7975e-05
42me1.23me2	2.88e-05	2.63e-05	4.28e-05	9.4e-05	4.7975e-05
42me1.23me3	2.88e-05	2.63e-05	4.28e-05	9.4e-05	4.7975e-05
42me1.26me1	0.000288351	0.00155136	4.28e-05	9.4e-05	0.000494128
42me1.26me2	2.88e-05	2.63e-05	4.28e-05	9.4e-05	4.7975e-05
42me1.27ac	2.88e-05	2.63e-05	4.28e-05	9.4e-05	4.7975e-05
42me1.27me1	0.000288351	0.00261539	4.28e-05	9.4e-05	0.000760135
42me1.27me2	2.88e-05	2.63e-05	0.00050813	9.4e-05	0.000164307
42me1.27me3	0.00104635	2.63e-05	4.28e-05	9.4e-05	0.000302362
42me1.36ac	2.88e-05	2.63e-05	0	9.4e-05	3.7275e-05
42me1.36me1	2.88e-05	0.00106403	4.28e-05	9.4e-05	0.000307408
42me1.36me2	2.88e-05	2.63e-05	4.28e-05	9.4e-05	4.7975e-05
42me1.36me3	2.88e-05	2.63e-05	4.28e-05	9.4e-05	4.7975e-05
42me1.37me1	2.88e-05	0.000576701	4.28e-05	9.4e-05	0.000185575
42me1.37me2	2.88e-05	2.63e-05	0	0	1.3775e-05
42me1.37me3	2.88e-05	2.63e-05	4.28e-05	0	2.4475e-05
42me1.40me1	0.000981594	0.00271903	0	0	0.000925155
42me1.40me2	2.88e-05	2.63e-05	0	0	1.3775e-05
42me1.49me1	2.88e-05	2.63e-05	0	0	1.3775e-05
42me1.49me2	2.88e-05	2.63e-05	4.28e-05	9.4e-05	4.7975e-05
42me1.4ac	2.88e-05	2.63e-05	4.28e-05	9.4e-05	4.7975e-05
42me1.4me1	2.88e-05	2.63e-05	4.28e-05	9.4e-05	4.7975e-05
42me1.4me2	2.88e-05	2.63e-05	4.28e-05	9.4e-05	4.7975e-05
42me1.4me3	2.88e-05	2.63e-05	0	9.4e-05	3.7275e-05
42me1.8me1	2.88e-05	2.63e-05	4.28e-05	0	2.4475e-05
42me1.8me2	2.88e-05	2.63e-05	0	0	1.3775e-05
42me1.9ac	2.88e-05	2.63e-05	4.28e-05	9.4e-05	4.7975e-05
42me1.9me1	2.88e-05	0.000328084	4.28e-05	9.4e-05	0.000123421
42me1.9me2	0.000981594	0.00403167	4.28e-05	9.4e-05	0.00128752
42me1.9me3	2.88e-05	2.63e-05	4.28e-05	9.4e-05	4.7975e-05
42me2.14ac	2.88e-05	0.00075021	4.28e-05	0	0.000205452
42me2.14me1	2.88e-05	2.63e-05	4.28e-05	0	2.4475e-05
42me2.14me2	2.88e-05	0.000328084	4.28e-05	0	9.9921e-05
42me2.14me3	2.88e-05	2.63e-05	4.28e-05	0	2.4475e-05
42me2.17me1	2.88e-05	2.63e-05	4.28e-05	0	2.4475e-05
42me2.17me2	2.88e-05	2.63e-05	4.28e-05	0	2.4475e-05
42me2.18ac	2.88e-05	0.000815413	4.28e-05	0	0.000221753
42me2.18me1	2.88e-05	2.63e-05	4.28e-05	0	2.4475e-05
42me2.18me2	2.88e-05	2.63e-05	0	0	1.3775e-05
42me2.18me3	2.88e-05	2.63e-05	4.28e-05	0	2.4475e-05
42me2.23ac	0.000865801	0.00124786	0.000993693	0	0.000776838
42me2.23me1	2.88e-05	2.63e-05	4.28e-05	0	2.4475e-05
42me2.23me2	2.88e-05	2.63e-05	4.28e-05	0	2.4475e-05
42me2.23me3	2.88e-05	2.63e-05	4.28e-05	0	2.4475e-05
42me2.26me1	0.000610501	2.63e-05	4.28e-05	0	0.0001699
42me2.26me2	2.88e-05	2.63e-05	4.28e-05	0	2.4475e-05
42me2.27ac	2.88e-05	2.63e-05	4.28e-05	0	2.4475e-05
42me2.27me1	2.88e-05	2.63e-05	4.28e-05	0	2.4475e-05
42me2.27me2	2.88e-05	2.63e-05	4.28e-05	0	2.4475e-05
42me2.27me3	2.88e-05	2.63e-05	4.28e-05	0	2.4475e-05
42me2.36ac	2.88e-05	2.63e-05	0	0	1.3775e-05
42me2.36me1	2.88e-05	2.63e-05	4.28e-05	0	2.4475e-05
42me2.36me2	2.88e-05	2.63e-05	4.28e-05	0	2.4475e-05
42me2.36me3	2.88e-05	2.63e-05	4.28e-05	0	2.4475e-05
42me2.37me1	2.88e-05	2.63e-05	4.28e-05	0	2.4475e-05
42me2.37me2	2.88e-05	2.63e-05	0	0	1.3775e-05
42me2.37me3	2.88e-05	2.63e-05	4.28e-05	0	2.4475e-05
42me2.40me1	2.88e-05	2.63e-05	0	0	1.3775e-05
42me2.40me2	2.88e-05	2.63e-05	0	0	1.3775e-05
42me2.49me1	2.88e-05	2.63e-05	0	0	1.3775e-05
42me2.49me2	0.000865801	2.63e-05	0.000993693	0	0.000471449
42me2.4ac	2.88e-05	2.63e-05	4.28e-05	0	2.4475e-05
42me2.4me1	2.88e-05	2.63e-05	4.28e-05	0	2.4475e-05
42me2.4me2	2.88e-05	2.63e-05	4.28e-05	0	2.4475e-05
42me2.4me3	2.88e-05	2.63e-05	0	0	1.3775e-05
42me2.8me1	2.88e-05	2.63e-05	4.28e-05	0	2.4475e-05
42me2.8me2	2.88e-05	2.63e-05	0	0	1.3775e-05
42me2.9ac	2.88e-05	2.63e-05	4.28e-05	0	2.4475e-05
42me2.9me1	0.000610501	2.63e-05	0.000428082	0	0.000266221
42me2.9me2	0.000865801	0.00615148	0.000565611	0	0.00189572
42me2.9me3	2.88e-05	2.63e-05	4.28e-05	0	2.4475e-05
49me1.14ac	2.88e-05	2.63e-05	0	0	1.3775e-05
49me1.14me1	2.88e-05	2.63e-05	0	0	1.3775e-05
49me1.14me2	2.88e-05	2.63e-05	0	0	1.3775e-05
49me1.14me3	2.88e-05	2.63e-05	0	0	1.3775e-05
49me1.17me1	2.88e-05	2.63e-05	0	0	1.3775e-05
49me1.17me2	2.88e-05	2.63e-05	0	0	1.3775e-05
49me1.18ac	2.88e-05	2.63e-05	0	0	1.3775e-05
49me1.18me1	2.88e-05	2.63e-05	0	0	1.3775e-05
49me1.18me2	2.88e-05	2.63e-05	0	0	1.3775e-05
49me1.18me3	2.88e-05	2.63e-05	0	0	1.3775e-05
49me1.23ac	0.000755273	2.63e-05	0	0	0.000195393
49me1.23me1	2.88e-05	2.63e-05	0	0	1.3775e-05
49me1.23me2	2.88e-05	2.63e-05	0	0	1.3775e-05
49me1.23me3	2.88e-05	2.63e-05	0	0	1.3775e-05
49me1.26me1	2.88e-05	2.63e-05	0	0	1.3775e-05
49me1.26me2	2.88e-05	2.63e-05	0	0	1.3775e-05
49me1.27ac	2.88e-05	2.63e-05	0	0	1.3775e-05
49me1.27me1	2.88e-05	0.000576701	0	0	0.000151375
49me1.27me2	0.000322373	2.63e-05	0	0	8.71682e-05
49me1.27me3	0.0004329	2.63e-05	0	0	0.0001148
49me1.36ac	2.88e-05	2.63e-05	0	0	1.3775e-05
49me1.36me1	2.88e-05	0.000576701	0	0	0.000151375
49me1.36me2	2.88e-05	2.63e-05	0	0	1.3775e-05
49me1.36me3	2.88e-05	2.63e-05	0	0	1.3775e-05
49me1.37me1	2.88e-05	2.63e-05	0	0	1.3775e-05
49me1.37me2	2.88e-05	2.63e-05	0	0	1.3775e-05
49me1.37me3	2.88e-05	2.63e-05	0	0	1.3775e-05
49me1.40me1	2.88e-05	2.63e-05	0	0	1.3775e-05
49me1.40me2	2.88e-05	2.63e-05	0	0	1.3775e-05
49me1.42me1	2.88e-05	2.63e-05	0	0	1.3775e-05
49me1.42me2	2.88e-05	2.63e-05	0	0	1.3775e-05
49me1.4ac	2.88e-05	2.63e-05	0	0	1.3775e-05
49me1.4me1	2.88e-05	2.63e-05	0	0	1.3775e-05
49me1.4me2	2.88e-05	2.63e-05	0	0	1.3775e-05
49me1.4me3	2.88e-05	2.63e-05	0	0	1.3775e-05
49me1.8me1	2.88e-05	2.63e-05	0	0	1.3775e-05
49me1.8me2	2.88e-05	2.63e-05	0	0	1.3775e-05
49me1.9ac	2.88e-05	2.63e-05	0	0	1.3775e-05
49me1.9me1	2.88e-05	2.63e-05	0	0	1.3775e-05
49me1.9me2	2.88e-05	0.000576701	0	0	0.000151375
49me1.9me3	2.88e-05	2.63e-05	0	0	1.3775e-05
49me2.14ac	2.88e-05	0.000815413	4.28e-05	9.4e-05	0.000245253
49me2.14me1	2.88e-05	2.63e-05	4.28e-05	9.4e-05	4.7975e-05
49me2.14me2	2.88e-05	2.63e-05	4.28e-05	9.4e-05	4.7975e-05
49me2.14me3	2.88e-05	2.63e-05	4.28e-05	9.4e-05	4.7975e-05
49me2.17me1	2.88e-05	2.63e-05	4.28e-05	9.4e-05	4.7975e-05
49me2.17me2	2.88e-05	2.63e-05	4.28e-05	9.4e-05	4.7975e-05
49me2.18ac	2.88e-05	0.000468165	0.00050813	9.4e-05	0.000274774
49me2.18me1	2.88e-05	2.63e-05	4.28e-05	9.4e-05	4.7975e-05
49me2.18me2	2.88e-05	2.63e-05	0	9.4e-05	3.7275e-05
49me2.18me3	2.88e-05	2.63e-05	4.28e-05	0	2.4475e-05
49me2.23ac	0.00277795	0.00217387	0.00193889	0.00103734	0.00198201
49me2.23me1	2.88e-05	2.63e-05	4.28e-05	9.4e-05	4.7975e-05
49me2.23me2	2.88e-05	2.63e-05	4.28e-05	9.4e-05	4.7975e-05
49me2.23me3	2.88e-05	2.63e-05	4.28e-05	9.4e-05	4.7975e-05
49me2.26me1	2.88e-05	2.63e-05	4.28e-05	9.4e-05	4.7975e-05
49me2.26me2	2.88e-05	2.63e-05	4.28e-05	9.4e-05	4.7975e-05
49me2.27ac	0.000865801	2.63e-05	4.28e-05	9.4e-05	0.000257225
49me2.27me1	2.88e-05	2.63e-05	4.28e-05	9.4e-05	4.7975e-05
49me2.27me2	0.000353107	2.63e-05	4.28e-05	0.00103734	0.000364888
49me2.27me3	0.000693243	2.63e-05	0.000498008	9.4e-05	0.000327888
49me2.36ac	2.88e-05	2.63e-05	0	9.4e-05	3.7275e-05
49me2.36me1	2.88e-05	2.63e-05	4.28e-05	9.4e-05	4.7975e-05
49me2.36me2	2.88e-05	2.63e-05	4.28e-05	9.4e-05	4.7975e-05
49me2.36me3	2.88e-05	2.63e-05	4.28e-05	9.4e-05	4.7975e-05
49me2.37me1	2.88e-05	2.63e-05	4.28e-05	9.4e-05	4.7975e-05
49me2.37me2	2.88e-05	2.63e-05	0	0	1.3775e-05
49me2.37me3	2.88e-05	2.63e-05	4.28e-05	0	2.4475e-05
49me2.40me1	2.88e-05	2.63e-05	0	0	1.3775e-05
49me2.40me2	2.88e-05	2.63e-05	0	0	1.3775e-05
49me2.42me1	2.88e-05	2.63e-05	4.28e-05	9.4e-05	4.7975e-05
49me2.42me2	0.000865801	2.63e-05	0.000993693	0	0.000471449
49me2.4ac	2.88e-05	2.63e-05	4.28e-05	9.4e-05	4.7975e-05
49me2.4me1	2.88e-05	2.63e-05	4.28e-05	9.4e-05	4.7975e-05
49me2.4me2	2.88e-05	2.63e-05	4.28e-05	9.4e-05	4.7975e-05
49me2.4me3	2.88e-05	2.63e-05	0	9.4e-05	3.7275e-05
49me2.8me1	2.88e-05	2.63e-05	4.28e-05	0	2.4475e-05
49me2.8me2	2.88e-05	2.63e-05	0	0	1.3775e-05
49me2.9ac	2.88e-05	0.000328084	4.28e-05	9.4e-05	0.000123421
49me2.9me1	2.88e-05	2.63e-05	0.000428082	9.4e-05	0.000144295
49me2.9me2	0.0017316	0.00524752	0.000565611	9.4e-05	0.00190968
49me2.9me3	2.88e-05	2.63e-05	4.28e-05	9.4e-05	4.7975e-05
4ac.14ac	2.88e-05	2.63e-05	4.28e-05	9.4e-05	4.7975e-05
4ac.14me1	2.88e-05	2.63e-05	4.28e-05	9.4e-05	4.7975e-05
4ac.14me2	2.88e-05	2.63e-05	4.28e-05	9.4e-05	4.7975e-05
4ac.14me3	2.88e-05	2.63e-05	4.28e-05	9.4e-05	4.7975e-05
4ac.17me1	2.88e-05	2.63e-05	4.28e-05	9.4e-05	4.7975e-05
4ac.17me2	2.88e-05	2.63e-05	4.28e-05	9.4e-05	4.7975e-05
4ac.18ac	2.88e-05	2.63e-05	4.28e-05	9.4e-05	4.7975e-05
4ac.18me1	2.88e-05	0.000468165	4.28e-05	9.4e-05	0.000158441
4ac.18me2	2.88e-05	2.63e-05	0	9.4e-05	3.7275e-05
4ac.18me3	2.88e-05	2.63e-05	4.28e-05	0	2.4475e-05
4ac.23ac	2.88e-05	2.63e-05	4.28e-05	9.4e-05	4.7975e-05
4ac.23me1	2.88e-05	2.63e-05	4.28e-05	9.4e-05	4.7975e-05
4ac.23me2	2.88e-05	2.63e-05	4.28e-05	9.4e-05	4.7975e-05
4ac.23me3	2.88e-05	2.63e-05	4.28e-05	9.4e-05	4.7975e-05
4ac.26me1	0.0004329	2.63e-05	4.28e-05	9.4e-05	0.000149
4ac.26me2	2.88e-05	2.63e-05	4.28e-05	9.4e-05	4.7975e-05
4ac.27ac	2.88e-05	2.63e-05	4.28e-05	9.4e-05	4.7975e-05
4ac.27me1	0.00164739	2.63e-05	0.000553097	9.4e-05	0.000580197
4ac.27me2	0.000706214	2.63e-05	0.00050813	9.4e-05	0.000333661
4ac.27me3	2.88e-05	2.63e-05	4.28e-05	0.000992063	0.000272491
4ac.36ac	2.88e-05	2.63e-05	0	9.4e-05	3.7275e-05
4ac.36me1	2.88e-05	2.63e-05	4.28e-05	9.4e-05	4.7975e-05
4ac.36me2	0.0027865	0.000468165	4.28e-05	9.4e-05	0.000847867
4ac.36me3	2.88e-05	2.63e-05	4.28e-05	9.4e-05	4.7975e-05
4ac.37me1	2.88e-05	2.63e-05	4.28e-05	9.4e-05	4.7975e-05
4ac.37me2	2.88e-05	2.63e-05	0	0	1.3775e-05
4ac.37me3	2.88e-05	2.63e-05	4.28e-05	0	2.4475e-05
4ac.40me1	2.88e-05	2.63e-05	0	0	1.3775e-05
4ac.40me2	2.88e-05	2.63e-05	0	0	1.3775e-05
4ac.42me1	2.88e-05	2.63e-05	4.28e-05	9.4e-05	4.7975e-05
4ac.42me2	2.88e-05	2.63e-05	4.28e-05	0	2.4475e-05
4ac.49me1	2.88e-05	2.63e-05	0	0	1.3775e-05
4ac.49me2	2.88e-05	2.63e-05	4.28e-05	9.4e-05	4.7975e-05
4ac.8me1	0.000353107	0.000468165	4.28e-05	0	0.000216018
4ac.8me2	2.88e-05	2.63e-05	0	0	1.3775e-05
4ac.9ac	2.88e-05	2.63e-05	4.28e-05	9.4e-05	4.7975e-05
4ac.9me1	0.0004329	2.63e-05	4.28e-05	0.000992063	0.000373516
4ac.9me2	2.88e-05	2.63e-05	4.28e-05	9.4e-05	4.7975e-05
4ac.9me3	2.88e-05	2.63e-05	4.28e-05	9.4e-05	4.7975e-05
4me1.14ac	0.00371584	0.00868918	0.00252308	0.00202941	0.00423938
4me1.14me1	0.00212127	0.00215264	4.28e-05	0.00105932	0.00134401
4me1.14me2	2.88e-05	0.000262881	4.28e-05	9.4e-05	0.00010712
4me1.14me3	2.88e-05	2.63e-05	4.28e-05	9.4e-05	4.7975e-05
4me1.17me1	2.88e-05	0.000262881	4.28e-05	0.00093985	0.000318583
4me1.17me2	2.88e-05	2.63e-05	4.28e-05	9.4e-05	4.7975e-05
4me1.18ac	0.00324741	0.00469605	0.00205492	9.4e-05	0.00252309
4me1.18me1	0.000340136	0.000262881	4.28e-05	0.00103734	0.00042079
4me1.18me2	2.88e-05	2.63e-05	0	9.4e-05	3.7275e-05
4me1.18me3	2.88e-05	2.63e-05	4.28e-05	0	2.4475e-05
4me1.23ac	0.00392289	0.00374388	0.00195747	9.4e-05	0.00242956
4me1.23me1	0.000288351	0.000262881	4.28e-05	9.4e-05	0.000172008
4me1.23me2	0.000340136	0.000262881	4.28e-05	9.4e-05	0.000184954
4me1.23me3	0.000644745	2.63e-05	4.28e-05	9.4e-05	0.000201961
4me1.26me1	0.000322373	2.63e-05	4.28e-05	9.4e-05	0.000121368
4me1.26me2	2.88e-05	2.63e-05	4.28e-05	9.4e-05	4.7975e-05
4me1.27ac	0.0004329	2.63e-05	4.28e-05	9.4e-05	0.000149
4me1.27me1	2.88e-05	0.00104487	4.28e-05	9.4e-05	0.000302616
4me1.27me2	0.00783281	0.010278	0.00482805	0.00402858	0.00674187
4me1.27me3	0.00297585	0.000394011	4.28e-05	9.4e-05	0.000876666
4me1.36ac	2.88e-05	2.63e-05	0	9.4e-05	3.7275e-05
4me1.36me1	0.00263572	0.000576701	4.28e-05	9.4e-05	0.000837305
4me1.36me2	0.00812117	0.0169033	0.00482805	0.00402858	0.00847027
4me1.36me3	0.000340136	0.000731046	4.28e-05	9.4e-05	0.000301995
4me1.37me1	0.00306862	0.000970712	4.28e-05	9.4e-05	0.00104403
4me1.37me2	2.88e-05	2.63e-05	0	0	1.3775e-05
4me1.37me3	2.88e-05	2.63e-05	4.28e-05	0	2.4475e-05
4me1.40me1	2.88e-05	2.63e-05	0	0	1.3775e-05
4me1.40me2	2.88e-05	2.63e-05	0	0	1.3775e-05
4me1.42me1	2.88e-05	2.63e-05	4.28e-05	9.4e-05	4.7975e-05
4me1.42me2	2.88e-05	2.63e-05	4.28e-05	0	2.4475e-05
4me1.49me1	2.88e-05	2.63e-05	0	0	1.3775e-05
4me1.49me2	2.88e-05	2.63e-05	4.28e-05	9.4e-05	4.7975e-05
4me1.8me1	0.000340136	0.000262881	4.28e-05	0	0.000161454
4me1.8me2	2.88e-05	0.000487329	0	0	0.000129032
4me1.9ac	0.000644745	0.00124786	0.00106123	9.4e-05	0.000761957
4me1.9me1	0.00608448	0.0144563	0.000993693	0.00402858	0.00639077
4me1.9me2	0.00297106	0.00143888	4.28e-05	9.4e-05	0.00113668
4me1.9me3	2.88e-05	2.63e-05	4.28e-05	9.4e-05	4.7975e-05
4me2.14ac	2.88e-05	0.000468165	4.28e-05	9.4e-05	0.000158441
4me2.14me1	2.88e-05	2.63e-05	4.28e-05	9.4e-05	4.7975e-05
4me2.14me2	2.88e-05	2.63e-05	4.28e-05	9.4e-05	4.7975e-05
4me2.14me3	2.88e-05	2.63e-05	4.28e-05	9.4e-05	4.7975e-05
4me2.17me1	2.88e-05	2.63e-05	4.28e-05	9.4e-05	4.7975e-05
4me2.17me2	2.88e-05	2.63e-05	4.28e-05	9.4e-05	4.7975e-05
4me2.18ac	2.88e-05	0.000468165	4.28e-05	9.4e-05	0.000158441
4me2.18me1	2.88e-05	2.63e-05	4.28e-05	9.4e-05	4.7975e-05
4me2.18me2	2.88e-05	2.63e-05	0	9.4e-05	3.7275e-05
4me2.18me3	2.88e-05	2.63e-05	4.28e-05	0	2.4475e-05
4me2.23ac	2.88e-05	2.63e-05	0.000565611	0.00105932	0.000420008
4me2.23me1	2.88e-05	2.63e-05	4.28e-05	9.4e-05	4.7975e-05
4me2.23me2	2.88e-05	2.63e-05	4.28e-05	9.4e-05	4.7975e-05
4me2.23me3	2.88e-05	2.63e-05	4.28e-05	9.4e-05	4.7975e-05
4me2.26me1	2.88e-05	2.63e-05	4.28e-05	9.4e-05	4.7975e-05
4me2.26me2	2.88e-05	2.63e-05	4.28e-05	9.4e-05	4.7975e-05
4me2.27ac	2.88e-05	2.63e-05	4.28e-05	9.4e-05	4.7975e-05
4me2.27me1	2.88e-05	0.000468165	4.28e-05	9.4e-05	0.000158441
4me2.27me2	2.88e-05	2.63e-05	4.28e-05	9.4e-05	4.7975e-05
4me2.27me3	2.88e-05	2.63e-05	0.000565611	0.00105932	0.000420008
4me2.36ac	2.88e-05	2.63e-05	0	9.4e-05	3.7275e-05
4me2.36me1	2.88e-05	0.000468165	4.28e-05	9.4e-05	0.000158441
4me2.36me2	2.88e-05	2.63e-05	4.28e-05	9.4e-05	4.7975e-05
4me2.36me3	2.88e-05	2.63e-05	4.28e-05	9.4e-05	4.7975e-05
4me2.37me1	2.88e-05	0.000468165	4.28e-05	9.4e-05	0.000158441
4me2.37me2	2.88e-05	2.63e-05	0	0	1.3775e-05
4me2.37me3	2.88e-05	2.63e-05	4.28e-05	0	2.4475e-05
4me2.40me1	2.88e-05	2.63e-05	0	0	1.3775e-05
4me2.40me2	2.88e-05	2.63e-05	0	0	1.3775e-05
4me2.42me1	2.88e-05	2.63e-05	4.28e-05	9.4e-05	4.7975e-05
4me2.42me2	2.88e-05	2.63e-05	4.28e-05	0	2.4475e-05
4me2.49me1	2.88e-05	2.63e-05	0	0	1.3775e-05
4me2.49me2	2.88e-05	2.63e-05	4.28e-05	9.4e-05	4.7975e-05
4me2.8me1	2.88e-05	2.63e-05	4.28e-05	0	2.4475e-05
4me2.8me2	2.88e-05	2.63e-05	0	0	1.3775e-05
4me2.9ac	2.88e-05	2.63e-05	4.28e-05	9.4e-05	4.7975e-05
4me2.9me1	2.88e-05	2.63e-05	4.28e-05	9.4e-05	4.7975e-05
4me2.9me2	2.88e-05	2.63e-05	4.28e-05	9.4e-05	4.7975e-05
4me2.9me3	2.88e-05	2.63e-05	4.28e-05	9.4e-05	4.7975e-05
4me3.14ac	2.88e-05	2.63e-05	0	9.4e-05	3.7275e-05
4me3.14me1	2.88e-05	2.63e-05	0	9.4e-05	3.7275e-05
4me3.14me2	2.88e-05	2.63e-05	0	9.4e-05	3.7275e-05
4me3.14me3	2.88e-05	2.63e-05	0	9.4e-05	3.7275e-05
4me3.17me1	2.88e-05	2.63e-05	0	9.4e-05	3.7275e-05
4me3.17me2	2.88e-05	2.63e-05	0	9.4e-05	3.7275e-05
4me3.18ac	2.88e-05	2.63e-05	0	9.4e-05	3.7275e-05
4me3.18me1	2.88e-05	2.63e-05	0	9.4e-05	3.7275e-05
4me3.18me2	2.88e-05	2.63e-05	0	9.4e-05	3.7275e-05
4me3.18me3	2.88e-05	2.63e-05	0	0	1.3775e-05
4me3.23ac	0.000662509	2.63e-05	0	0.00093985	0.000407165
4me3.23me1	2.88e-05	2.63e-05	0	9.4e-05	3.7275e-05
4me3.23me2	2.88e-05	2.63e-05	0	9.4e-05	3.7275e-05
4me3.23me3	2.88e-05	2.63e-05	0	9.4e-05	3.7275e-05
4me3.26me1	2.88e-05	2.63e-05	0	9.4e-05	3.7275e-05
4me3.26me2	2.88e-05	2.63e-05	0	9.4e-05	3.7275e-05
4me3.27ac	2.88e-05	2.63e-05	0	9.4e-05	3.7275e-05
4me3.27me1	2.88e-05	2.63e-05	0	9.4e-05	3.7275e-05
4me3.27me2	0.000322373	2.63e-05	0	0.00093985	0.000322131
4me3.27me3	0.000340136	2.63e-05	0	9.4e-05	0.000115109
4me3.36ac	2.88e-05	2.63e-05	0	9.4e-05	3.7275e-05
4me3.36me1	0.000340136	2.63e-05	0	9.4e-05	0.000115109
4me3.36me2	0.000322373	2.63e-05	0	0.00093985	0.000322131
4me3.36me3	2.88e-05	2.63e-05	0	9.4e-05	3.7275e-05
4me3.37me1	0.000340136	2.63e-05	0	9.4e-05	0.000115109
4me3.37me2	2.88e-05	2.63e-05	0	0	1.3775e-05
4me3.37me3	2.88e-05	2.63e-05	0	0	1.3775e-05
4me3.40me1	2.88e-05	2.63e-05	0	0	1.3775e-05
4me3.40me2	2.88e-05	2.63e-05	0	0	1.3775e-05
4me3.42me1	2.88e-05	2.63e-05	0	9.4e-05	3.7275e-05
4me3.42me2	2.88e-05	2.63e-05	0	0	1.3775e-05
4me3.49me1	2.88e-05	2.63e-05	0	0	1.3775e-05
4me3.49me2	2.88e-05	2.63e-05	0	9.4e-05	3.7275e-05
4me3.8me1	2.88e-05	2.63e-05	0	0	1.3775e-05
4me3.8me2	2.88e-05	2.63e-05	0	0	1.3775e-05
4me3.9ac	2.88e-05	2.63e-05	0	9.4e-05	3.7275e-05
4me3.9me1	2.88e-05	2.63e-05	0	9.4e-05	3.7275e-05
4me3.9me2	2.88e-05	2.63e-05	0	9.4e-05	3.7275e-05
4me3.9me3	2.88e-05	2.63e-05	0	9.4e-05	3.7275e-05
8me1.14ac	0.000610501	2.63e-05	0.00208249	0	0.000679823
8me1.14me1	0.00131671	2.63e-05	4.28e-05	0	0.000346454
8me1.14me2	2.88e-05	2.63e-05	4.28e-05	0	2.4475e-05
8me1.14me3	2.88e-05	2.63e-05	4.28e-05	0	2.4475e-05
8me1.17me1	0.00254273	0.002292	0.000468165	0	0.00132572
8me1.17me2	2.88e-05	2.63e-05	4.28e-05	0	2.4475e-05
8me1.18ac	0.000963608	0.000394011	0.000976295	0	0.000583478
8me1.18me1	2.88e-05	0.000468165	4.28e-05	0	0.000134941
8me1.18me2	2.88e-05	2.63e-05	0	0	1.3775e-05
8me1.18me3	2.88e-05	2.63e-05	4.28e-05	0	2.4475e-05
8me1.23ac	0.00139651	0.00197828	4.28e-05	0	0.000854397
8me1.23me1	2.88e-05	2.63e-05	4.28e-05	0	2.4475e-05
8me1.23me2	0.00127301	2.63e-05	4.28e-05	0	0.000335527
8me1.23me3	2.88e-05	2.63e-05	4.28e-05	0	2.4475e-05
8me1.26me1	2.88e-05	2.63e-05	4.28e-05	0	2.4475e-05
8me1.26me2	2.88e-05	2.63e-05	4.28e-05	0	2.4475e-05
8me1.27ac	2.88e-05	2.63e-05	4.28e-05	0	2.4475e-05
8me1.27me1	0.0004329	2.63e-05	0.000553097	0	0.000253074
8me1.27me2	0.0285018	0.0201356	0.00152939	0	0.0125417
8me1.27me3	0.000950637	2.63e-05	4.28e-05	0	0.000254934
8me1.36ac	2.88e-05	2.63e-05	0	0	1.3775e-05
8me1.36me1	0.0004329	0.00137295	0.000553097	0	0.000589737
8me1.36me2	0.0285018	0.0234262	0.00106123	0	0.0132473
8me1.36me3	0.000340136	2.63e-05	4.28e-05	0	0.000102309
8me1.37me1	0.0004329	2.63e-05	4.28e-05	0	0.0001255
8me1.37me2	2.88e-05	2.63e-05	0	0	1.3775e-05
8me1.37me3	2.88e-05	2.63e-05	4.28e-05	0	2.4475e-05
8me1.40me1	2.88e-05	2.63e-05	0	0	1.3775e-05
8me1.40me2	2.88e-05	2.63e-05	0	0	1.3775e-05
8me1.42me1	2.88e-05	2.63e-05	4.28e-05	0	2.4475e-05
8me1.42me2	2.88e-05	2.63e-05	4.28e-05	0	2.4475e-05
8me1.49me1	2.88e-05	2.63e-05	0	0	1.3775e-05
8me1.49me2	2.88e-05	2.63e-05	4.28e-05	0	2.4475e-05
8me1.4ac	0.000353107	0.000468165	4.28e-05	0	0.000216018
8me1.4me1	0.000340136	0.000262881	4.28e-05	0	0.000161454
8me1.4me2	2.88e-05	2.63e-05	4.28e-05	0	2.4475e-05
8me1.4me3	2.88e-05	2.63e-05	0	0	1.3775e-05
8me1.9ac	2.88e-05	2.63e-05	4.28e-05	0	2.4475e-05
8me1.9me1	0.0269485	0.0201356	4.28e-05	0	0.0117817
8me1.9me2	2.88e-05	0.000788644	4.28e-05	0	0.000215061
8me1.9me3	2.88e-05	2.63e-05	4.28e-05	0	2.4475e-05
8me2.14ac	0.00182963	0.00111611	0	0	0.000736434
8me2.14me1	2.88e-05	2.63e-05	0	0	1.3775e-05
8me2.14me2	2.88e-05	2.63e-05	0	0	1.3775e-05
8me2.14me3	2.88e-05	2.63e-05	0	0	1.3775e-05
8me2.17me1	2.88e-05	2.63e-05	0	0	1.3775e-05
8me2.17me2	0.000353107	2.63e-05	0	0	9.48518e-05
8me2.18ac	0.00158705	0.00088134	0	0	0.000617098
8me2.18me1	2.88e-05	2.63e-05	0	0	1.3775e-05
8me2.18me2	2.88e-05	2.63e-05	0	0	1.3775e-05
8me2.18me3	2.88e-05	2.63e-05	0	0	1.3775e-05
8me2.23ac	0.000786008	0.00156168	0	0	0.000586921
8me2.23me1	2.88e-05	2.63e-05	0	0	1.3775e-05
8me2.23me2	0.000322373	2.63e-05	0	0	8.71682e-05
8me2.23me3	2.88e-05	2.63e-05	0	0	1.3775e-05
8me2.26me1	0.000322373	2.63e-05	0	0	8.71682e-05
8me2.26me2	0.000353107	2.63e-05	0	0	9.48518e-05
8me2.27ac	2.88e-05	2.63e-05	0	0	1.3775e-05
8me2.27me1	0.000340136	0.000394011	0	0	0.000183537
8me2.27me2	0.00449336	0.00274162	0	0	0.00180874
8me2.27me3	0.000322373	2.63e-05	0	0	8.71682e-05
8me2.36ac	2.88e-05	2.63e-05	0	0	1.3775e-05
8me2.36me1	0.000288351	2.63e-05	0	0	7.86627e-05
8me2.36me2	0.00522062	0.00549959	0	0	0.00268005
8me2.36me3	2.88e-05	2.63e-05	0	0	1.3775e-05
8me2.37me1	2.88e-05	2.63e-05	0	0	1.3775e-05
8me2.37me2	2.88e-05	2.63e-05	0	0	1.3775e-05
8me2.37me3	2.88e-05	2.63e-05	0	0	1.3775e-05
8me2.40me1	2.88e-05	2.63e-05	0	0	1.3775e-05
8me2.40me2	2.88e-05	2.63e-05	0	0	1.3775e-05
8me2.42me1	2.88e-05	2.63e-05	0	0	1.3775e-05
8me2.42me2	2.88e-05	2.63e-05	0	0	1.3775e-05
8me2.49me1	2.88e-05	2.63e-05	0	0	1.3775e-05
8me2.49me2	2.88e-05	2.63e-05	0	0	1.3775e-05
8me2.4ac	2.88e-05	2.63e-05	0	0	1.3775e-05
8me2.4me1	2.88e-05	0.000487329	0	0	0.000129032
8me2.4me2	2.88e-05	2.63e-05	0	0	1.3775e-05
8me2.4me3	2.88e-05	2.63e-05	0	0	1.3775e-05
8me2.9ac	2.88e-05	2.63e-05	0	0	1.3775e-05
8me2.9me1	2.88e-05	2.63e-05	0	0	1.3775e-05
8me2.9me2	2.88e-05	2.63e-05	0	0	1.3775e-05
8me2.9me3	2.88e-05	2.63e-05	0	0	1.3775e-05
9ac.14ac	0.000706214	0.000394011	0.00254565	9.4e-05	0.000934969
9ac.14me1	0.0024614	0.000984976	0.000936212	0.00199917	0.00159544
9ac.14me2	2.88e-05	0.000525762	4.28e-05	0.00198413	0.000645372
9ac.14me3	0.00113912	0.000468165	0.000565611	0.000992063	0.000791239
9ac.17me1	0.000610501	2.63e-05	0.000565611	9.4e-05	0.000324103
9ac.17me2	0.00211776	0.000839582	0.000428082	0.00105932	0.00111119
9ac.18ac	2.88e-05	2.63e-05	0.00106123	9.4e-05	0.000302582
9ac.18me1	0.00234737	0.000656892	0.000896247	0.00105932	0.00123996
9ac.18me2	0.000353107	2.63e-05	0	9.4e-05	0.000118352
9ac.18me3	2.88e-05	0.000468165	4.28e-05	0	0.000134941
9ac.23ac	2.88e-05	2.63e-05	0.00106123	9.4e-05	0.000302582
9ac.23me1	0.00125196	0.000394011	0.000468165	9.4e-05	0.000552034
9ac.23me2	0.00141243	0.000262881	4.28e-05	9.4e-05	0.000453027
9ac.23me3	0.00208029	2.63e-05	0.00050813	0.00093985	0.000888642
9ac.26me1	0.000353107	2.63e-05	0.00150389	9.4e-05	0.000494324
9ac.26me2	2.88e-05	2.63e-05	0.000936212	0.00193191	0.000730806
9ac.27ac	2.88e-05	2.63e-05	4.28e-05	9.4e-05	4.7975e-05
9ac.27me1	0.000610501	0.000394011	0.000437063	9.4e-05	0.000383894
9ac.27me2	0.00892938	0.00182456	0.00801822	0.00598247	0.00618866
9ac.27me3	0.000340136	2.63e-05	0.00239513	0.00198413	0.00118642
9ac.36ac	2.88e-05	2.63e-05	0	9.4e-05	3.7275e-05
9ac.36me1	2.88e-05	2.63e-05	4.28e-05	9.4e-05	4.7975e-05
9ac.36me2	0.0101684	0.00534399	0.00783046	0.00299124	0.00658351
9ac.36me3	2.88e-05	0.000525762	4.28e-05	9.4e-05	0.000172841
9ac.37me1	2.88e-05	2.63e-05	4.28e-05	9.4e-05	4.7975e-05
9ac.37me2	2.88e-05	2.63e-05	0	0	1.3775e-05
9ac.37me3	2.88e-05	2.63e-05	4.28e-05	0	2.4475e-05
9ac.40me1	2.88e-05	2.63e-05	0	0	1.3775e-05
9ac.40me2	2.88e-05	2.63e-05	0	0	1.3775e-05
9ac.42me1	2.88e-05	2.63e-05	4.28e-05	9.4e-05	4.7975e-05
9ac.42me2	2.88e-05	2.63e-05	4.28e-05	0	2.4475e-05
9ac.49me1	2.88e-05	2.63e-05	0	0	1.3775e-05
9ac.49me2	2.88e-05	0.000328084	4.28e-05	9.4e-05	0.000123421
9ac.4ac	2.88e-05	2.63e-05	4.28e-05	9.4e-05	4.7975e-05
9ac.4me1	0.000644745	0.00124786	0.00106123	9.4e-05	0.000761957
9ac.4me2	2.88e-05	2.63e-05	4.28e-05	9.4e-05	4.7975e-05
9ac.4me3	2.88e-05	2.63e-05	0	9.4e-05	3.7275e-05
9ac.8me1	2.88e-05	2.63e-05	4.28e-05	0	2.4475e-05
9ac.8me2	2.88e-05	2.63e-05	0	0	1.3775e-05
9me1.14ac	0.0246719	0.0221134	0.0266633	0.0072148	0.0201658
9me1.14me1	0.113624	0.109712	0.0568316	0.0333195	0.0783717
9me1.14me2	2.88e-05	0.00301804	4.28e-05	9.4e-05	0.00079591
9me1.14me3	2.88e-05	2.63e-05	4.28e-05	9.4e-05	4.7975e-05
9me1.17me1	0.00228534	0.00267079	0.00148876	0.00603601	0.00312023
9me1.17me2	2.88e-05	0.00256716	4.28e-05	9.4e-05	0.000683189
9me1.18ac	0.0233674	0.015153	0.0229989	0.00205139	0.0158927
9me1.18me1	0.00260498	0.00332436	0.00193002	0.00687836	0.00368443
9me1.18me2	2.88e-05	0.000796249	0	9.4e-05	0.000229762
9me1.18me3	2.88e-05	2.63e-05	4.28e-05	0	2.4475e-05
9me1.23ac	0.0802453	0.0559569	0.0217815	0.0242676	0.0455628
9me1.23me1	0.00446121	0.00158979	0.00142722	9.4e-05	0.00189306
9me1.23me2	0.00389344	0.000262881	0.0150701	0.00093985	0.00504157
9me1.23me3	2.88e-05	2.63e-05	4.28e-05	9.4e-05	4.7975e-05
9me1.26me1	0.00231641	2.63e-05	4.28e-05	0.00209667	0.00112054
9me1.26me2	2.88e-05	0.000328084	4.28e-05	9.4e-05	0.000123421
9me1.27ac	0.0017989	0.00166936	0.014517	0.00093985	0.00473128
9me1.27me1	0.004495	0.0013495	4.28e-05	9.4e-05	0.00149533
9me1.27me2	0.260235	0.0406571	0.110224	0.0891232	0.12506
9me1.27me3	0.00387545	2.63e-05	0.00242151	0.0111322	0.00436386
9me1.36ac	2.88e-05	2.63e-05	0	9.4e-05	3.7275e-05
9me1.36me1	0.00181644	2.63e-05	4.28e-05	9.4e-05	0.000494884
9me1.36me2	0.271553	0.221224	0.120025	0.05582	0.167155
9me1.36me3	0.00372564	2.63e-05	0.000919688	0.00105932	0.00143274
9me1.37me1	0.000773036	2.63e-05	4.28e-05	9.4e-05	0.000234034
9me1.37me2	2.88e-05	2.63e-05	0	0	1.3775e-05
9me1.37me3	2.88e-05	2.63e-05	4.28e-05	0	2.4475e-05
9me1.40me1	2.88e-05	0.000590965	0	0	0.000154941
9me1.40me2	2.88e-05	2.63e-05	0	0	1.3775e-05
9me1.42me1	2.88e-05	0.000328084	4.28e-05	9.4e-05	0.000123421
9me1.42me2	0.000610501	2.63e-05	0.000428082	0	0.000266221
9me1.49me1	2.88e-05	2.63e-05	0	0	1.3775e-05
9me1.49me2	2.88e-05	2.63e-05	0.000428082	9.4e-05	0.000144295
9me1.4ac	0.0004329	2.63e-05	4.28e-05	0.000992063	0.000373516
9me1.4me1	0.00608448	0.0144563	0.000993693	0.00402858	0.00639077
9me1.4me2	2.88e-05	2.63e-05	4.28e-05	9.4e-05	4.7975e-05
9me1.4me3	2.88e-05	2.63e-05	0	9.4e-05	3.7275e-05
9me1.8me1	0.0269485	0.0201356	4.28e-05	0	0.0117817
9me1.8me2	2.88e-05	2.63e-05	0	0	1.3775e-05
9me2.14ac	0.00576614	0.0362318	0.00208249	0.00317797	0.0118146
9me2.14me1	2.88e-05	0.00208744	4.28e-05	9.4e-05	0.00056326
9me2.14me2	2.88e-05	2.63e-05	4.28e-05	9.4e-05	4.7975e-05
9me2.14me3	2.88e-05	0.000328084	4.28e-05	9.4e-05	0.000123421
9me2.17me1	2.88e-05	0.0017729	4.28e-05	9.4e-05	0.000484624
9me2.17me2	2.88e-05	2.63e-05	4.28e-05	9.4e-05	4.7975e-05
9me2.18ac	0.00788892	0.0191489	0.00199756	9.4e-05	0.00728235
9me2.18me1	0.0010434	0.000328084	4.28e-05	0.00105932	0.000618402
9me2.18me2	2.88e-05	2.63e-05	0	9.4e-05	3.7275e-05
9me2.18me3	2.88e-05	2.63e-05	4.28e-05	0	2.4475e-05
9me2.23ac	0.0117536	0.0660185	0.00103378	0.00291704	0.0204307
9me2.23me1	0.00136577	0.00105913	4.28e-05	9.4e-05	0.000640426
9me2.23me2	2.88e-05	2.63e-05	0.000553097	9.4e-05	0.000175549
9me2.23me3	0.000662509	0.000788022	0.000966173	0.0018797	0.0010741
9me2.26me1	0.00136271	0.00711479	4.28e-05	9.4e-05	0.00215357
9me2.26me2	0.000662509	0.00104487	4.28e-05	9.4e-05	0.000461044
9me2.27ac	0.00423552	0.00434777	4.28e-05	0.00103734	0.00241586
9me2.27me1	0.00836854	0.101124	4.28e-05	0.00393108	0.0283667
9me2.27me2	0.00339077	0.000468165	0.000553097	9.4e-05	0.00112651
9me2.27me3	0.0295132	0.00576549	0.00435147	0.0303023	0.0174831
9me2.36ac	2.88e-05	0.00242917	0	9.4e-05	0.000637991
9me2.36me1	0.030425	0.165808	0.00190087	0.0170831	0.0538042
9me2.36me2	0.00278027	0.000468165	4.28e-05	9.4e-05	0.000846308
9me2.36me3	0.00505734	0.0428012	0.000468165	0.00313401	0.0128652
9me2.37me1	0.0159259	0.0854286	4.28e-05	0.0018797	0.0258192
9me2.37me2	2.88e-05	2.63e-05	0	0	1.3775e-05
9me2.37me3	2.88e-05	0.000468165	4.28e-05	0	0.000134941
9me2.40me1	0.000981594	0.00371785	0	0	0.00117486
9me2.40me2	0.00271846	0.0194171	0	0	0.0055339
9me2.42me1	0.000981594	0.00403167	4.28e-05	9.4e-05	0.00128752
9me2.42me2	0.000865801	0.00615148	0.000565611	0	0.00189572
9me2.49me1	2.88e-05	0.000576701	0	0	0.000151375
9me2.49me2	0.0017316	0.00524752	0.000565611	9.4e-05	0.00190968
9me2.4ac	2.88e-05	2.63e-05	4.28e-05	9.4e-05	4.7975e-05
9me2.4me1	0.00297106	0.00143888	4.28e-05	9.4e-05	0.00113668
9me2.4me2	2.88e-05	2.63e-05	4.28e-05	9.4e-05	4.7975e-05
9me2.4me3	2.88e-05	2.63e-05	0	9.4e-05	3.7275e-05
9me2.8me1	2.88e-05	0.000788644	4.28e-05	0	0.000215061
9me2.8me2	2.88e-05	2.63e-05	0	0	1.3775e-05
9me3.14ac	0.0145452	0.0126659	0.00388135	9.4e-05	0.00779662
9me3.14me1	2.88e-05	2.63e-05	0.000437063	9.4e-05	0.000146541
9me3.14me2	2.88e-05	2.63e-05	4.28e-05	9.4e-05	4.7975e-05
9me3.14me3	0.0004329	0.00142366	4.28e-05	9.4e-05	0.00049834
9me3.17me1	2.88e-05	2.63e-05	4.28e-05	9.4e-05	4.7975e-05
9me3.17me2	2.88e-05	2.63e-05	4.28e-05	9.4e-05	4.7975e-05
9me3.18ac	0.00714903	0.00350558	0.00195259	9.4e-05	0.0031753
9me3.18me1	2.88e-05	2.63e-05	4.28e-05	9.4e-05	4.7975e-05
9me3.18me2	2.88e-05	2.63e-05	0	9.4e-05	3.7275e-05
9me3.18me3	2.88e-05	2.63e-05	4.28e-05	0	2.4475e-05
9me3.23ac	0.0130453	0.0078072	0.000468165	0.00103734	0.0055895
9me3.23me1	2.88e-05	2.63e-05	0.00050813	9.4e-05	0.000164307
9me3.23me2	0.0062097	0.00184715	0.00148943	9.4e-05	0.00241007
9me3.23me3	2.88e-05	2.63e-05	4.28e-05	9.4e-05	4.7975e-05
9me3.26me1	0.000288351	0.000262881	4.28e-05	9.4e-05	0.000172008
9me3.26me2	0.00112614	0.000656892	4.28e-05	9.4e-05	0.000479959
9me3.27ac	0.00760875	0.00105913	0.00192649	0.00209667	0.00317276
9me3.27me1	0.000340136	0.00309364	0.00050813	9.4e-05	0.00100898
9me3.27me2	0.07168	0.0206234	0.0117874	0.00207469	0.0265414
9me3.27me3	2.88e-05	2.63e-05	4.28e-05	9.4e-05	4.7975e-05
9me3.36ac	2.88e-05	0.00105018	0	0.000992063	0.000517761
9me3.36me1	0.00106139	0.0073411	0.000437063	0.00103734	0.00246922
9me3.36me2	0.0825947	0.0742565	0.015911	0.0080722	0.0452086
9me3.36me3	2.88e-05	2.63e-05	4.28e-05	9.4e-05	4.7975e-05
9me3.37me1	0.00112614	0.00408757	0.000498008	9.4e-05	0.00145143
9me3.37me2	2.88e-05	0.000576701	0	0	0.000151375
9me3.37me3	2.88e-05	2.63e-05	4.28e-05	0	2.4475e-05
9me3.40me1	2.88e-05	2.63e-05	0	0	1.3775e-05
9me3.40me2	2.88e-05	2.63e-05	0	0	1.3775e-05
9me3.42me1	2.88e-05	2.63e-05	4.28e-05	9.4e-05	4.7975e-05
9me3.42me2	2.88e-05	2.63e-05	4.28e-05	0	2.4475e-05
9me3.49me1	2.88e-05	2.63e-05	0	0	1.3775e-05
9me3.49me2	2.88e-05	2.63e-05	4.28e-05	9.4e-05	4.7975e-05
9me3.4ac	2.88e-05	2.63e-05	4.28e-05	9.4e-05	4.7975e-05
9me3.4me1	2.88e-05	2.63e-05	4.28e-05	9.4e-05	4.7975e-05
9me3.4me2	2.88e-05	2.63e-05	4.28e-05	9.4e-05	4.7975e-05
9me3.4me3	2.88e-05	2.63e-05	0	9.4e-05	3.7275e-05
9me3.8me1	2.88e-05	2.63e-05	4.28e-05	0	2.4475e-05
9me3.8me2	2.88e-05	2.63e-05	0	0	1.3775e-05
