# Supplementary material for: Histone H3K23-specific acetylation by MORF is coupled to H3K14 acylation
Source: Nat Commun. 2019 Oct 17;10:4724. doi: 10.1038/s41467-019-12551-5 (PMC6797804; doi:10.1038/s41467-019-12551-5)
Supplement: Supplementary file 9 — Source Data [file 41467_2019_12551_MOESM9_ESM.xlsx]

## Sheet: Figure1d
Figure 1d	Confirmation of the subunits of the native purified MORF complex by western blots using specific antibodies.

## Sheet: Antibodies
Antibodies	Used	Quantity
BRPF1 (ab71877)	WB	1/1000
ING5 (ab96851)	WB	1/1000
MEAF6 (ab42472)	WB	1/1000
FLAG-M2 HPR (Sigma)	WB	1/10000
HBO1 (Novus NBP1-19557)	WB	1/1000
KAP1 (MAB3662)	WB	1/2000
H3K14ac (Upstate 07-353)	WB	1/1000
H3K23ac (Upstate 07-355)	WB	1/1000
H4 (ab7311)	WB	1/2000
FLAG M2 (Sigma)	ChIP	3ug
H3K14ac (Upstate 07-353)	ChIP	1ug
H3K23ac (Upstate 07-355)	ChIP	1ug
H3 (ab1791)	ChIP	1ug

## Sheet: Figure2b,c
Figures 2b and 2c	Binding affinities of WT MORF-DPF for the indicated histone peptides measured by tryptophan fluorescence.
H3K14cr	Kd	AVE	SD
Run1	0.6	0.7	0.1
Run2	0.7
Run3	0.8
H3	Kd	AVE	SD
Run1	3.4	3.6	0.2
Run2	3.7
Run3	3.7

## Sheet: Figure2c
Figure 2c	Binding affinities of MORF-DPF (F218A) for the indicated histone peptides measured by tryptophan fluorescence.
H3K14cr	Kd	AVE	SD
Run1	1.4	2.1	1.1
Run2	3.8
Run3	1.9
Run4	1.3
H3K14ac	Kd	AVE	SD
Run1	3.4957	2.5	0.9
Run2	2.5517
Run3	1.6
H3K14bu	Kd	AVE	SD
Run1	2.1213	2.2	0.3
Run2	2.0094
Run3	2.5
H3	Kd	AVE	SD
Run1	3.3	3.3	0.1
Run2	3.3

## Sheet: Figure2e
Figure 2e	The stereo image of the 2mFo-DFc electron density map calculated after the final refinement run (1.0 σ) in grey highlighting the region of the model around the MORF-DPF K14cr binding pocket
